# Supplementary material for: Speech Impaired by Half Masks Used for the Respiratory Tract Protection
Source: Int J Environ Res Public Health. 2022 Jun 8;19(12):7012. doi: 10.3390/ijerph19127012 (PMC9222881; doi:10.3390/ijerph19127012)
Supplement: Supplementary file 1 [file ijerph-19-07012-s001.zip]

Archive with 7 entries (7 files):
- Speech_72dB_FFP1.ods
- Speech_72dB_FFP1plus.ods
- Speech_72dB_FFP2.ods
- Speech_72dB_FFP2plus.ods
- Speech_72dB_FFP3plus.ods
- White noise 1 m.ods
- White noise 5 m.ods
