# Supplementary material for: Speech Impaired by Half Masks Used for the Respiratory Tract Protection
Source: Int J Environ Res Public Health. 2022 Jun 8;19(12):7012. doi: 10.3390/ijerph19127012 (PMC9222881; doi:10.3390/ijerph19127012)
Supplement: Supplementary file 1 [file ijerph-19-07012-s001.zip › Speech_72dB_FFP1.ods]

## Sheet: Dist_1_m
Time series
speaker-microphone distance = 1 m
	L calc. (dB) = L (no mask) - L (mask attenuation)								L exp. (dB) - measured, speaker covered by the mask
t(s)	125	250	500	1000	2000	4000	8000	16000	125	250	500	1000	2000	4000	8000	16000
1	68.57	70.63	70.24	61.24	56.96	53.98	61.63	46.94	68.66	74.42	71.83	59.18	54.39	52.36	58.93	45.12
2	66.61	73.51	71.77	60.66	50.18	56.07	64.66	47.75	65.36	66.34	71.41	62.52	57.67	56.48	63.88	48.68
3	68.13	68.29	73.51	53.55	59.99	52.94	43.65	34.42	70.21	74.10	73.54	57.89	59.49	55.62	56.48	40.67
4	71.56	72.69	73.72	56.26	53.12	50.91	57.05	41.32	71.09	69.84	68.55	53.47	50.97	44.28	37.82	32.04
5	65.19	67.76	69.18	56.81	56.70	53.48	61.33	47.34	66.73	71.41	72.99	57.73	53.06	53.47	61.80	48.62
6	67.54	67.17	68.57	57.20	57.03	54.57	58.84	42.98	67.88	68.41	68.70	57.65	56.90	49.16	43.41	32.73
7	71.73	74.30	73.68	63.76	53.92	51.66	54.43	39.42	70.65	72.77	71.06	59.93	55.18	54.88	58.60	44.04
8	70.88	70.09	71.15	60.15	50.12	52.62	53.16	38.22	66.19	69.83	69.69	61.85	48.60	52.36	52.66	40.40
9	69.18	73.43	73.98	67.80	54.93	57.09	54.68	40.71	72.50	74.03	73.00	64.27	55.08	57.18	55.08	40.36
10	68.96	69.97	71.23	68.34	53.92	50.91	55.84	41.32	70.23	72.73	74.03	70.09	51.83	54.95	54.54	40.85
11	68.90	73.71	70.87	61.47	58.45	53.57	61.63	45.95	68.66	74.53	72.44	59.54	54.39	49.54	56.92	43.92
12	65.90	72.62	71.35	60.14	50.93	56.07	64.66	47.75	65.48	65.78	70.72	61.91	57.67	56.48	63.53	47.10
13	68.48	70.04	73.69	55.10	60.23	52.48	43.26	34.55	68.41	73.89	73.14	57.54	57.34	54.98	59.71	47.02
14	71.50	72.16	73.12	53.78	52.17	49.59	55.96	38.24	71.01	68.91	71.52	53.71	55.22	49.75	38.42	32.67
15	65.02	69.17	70.28	56.45	56.82	53.67	61.80	47.34	68.18	71.86	73.26	56.48	51.83	53.80	61.80	47.02
16	67.66	67.28	69.19	57.56	56.80	52.46	50.77	38.22	68.99	69.35	69.69	57.65	56.65	49.16	49.27	40.75
17	71.61	74.09	73.01	61.35	52.27	54.20	59.61	42.97	69.98	72.33	70.24	59.04	55.71	54.39	58.13	43.94
18	61.83	65.87	68.62	59.02	51.46	52.76	53.16	38.22	67.65	70.59	71.19	61.25	50.51	52.36	54.62	40.75
19	72.70	74.73	74.58	65.63	55.14	56.81	55.32	38.49	72.21	73.33	72.82	63.14	55.85	57.01	55.08	40.36
20	69.30	70.44	72.38	69.63	54.42	53.86	55.84	42.92	69.62	72.90	74.01	65.88	53.17	54.23	54.84	40.75
21	67.21	73.72	68.94	59.62	54.77	52.30	60.00	45.95	68.32	74.34	71.55	59.74	54.55	51.45	58.93	46.97
22	67.49	67.05	72.63	61.89	57.29	56.73	65.37	48.51	65.47	66.55	72.01	62.36	57.26	56.48	63.92	47.10
23	69.22	73.99	73.87	56.28	60.40	53.57	48.32	34.97	70.21	74.10	74.03	56.53	58.82	54.95	56.92	40.67
24	71.29	71.56	72.96	53.78	51.65	47.03	42.13	34.48	71.15	70.64	69.38	53.06	49.29	45.42	38.11	31.54
25	65.82	69.57	70.57	56.45	55.43	54.08	62.83	48.17	66.07	70.52	72.70	56.92	52.43	53.47	61.80	48.62
26	67.72	68.21	69.23	58.07	56.70	50.58	49.31	35.08	67.79	68.34	68.98	57.20	56.07	50.51	49.52	34.66
27	70.52	73.24	71.82	58.88	55.07	54.87	59.81	42.98	70.65	73.11	71.65	59.67	56.23	54.81	58.60	44.04
28	65.85	68.38	69.91	61.52	50.06	52.40	53.16	38.22	66.19	68.85	69.49	61.11	48.60	52.17	52.66	40.40
29	72.76	74.85	74.94	64.09	56.36	56.52	55.20	38.49	72.53	74.20	73.19	63.66	55.85	57.48	55.08	40.36
30	69.67	70.94	72.71	70.15	54.91	53.86	55.84	42.91	70.17	72.35	74.19	69.67	54.84	54.95	55.08	40.78

## Sheet: Dist_2_m
Time series
speaker-microphone distance = 2 m
	L calc. (dB) = L (no mask) - L (mask attenuation)								L exp. (dB) - measured, speaker covered by the mask
t(s)	125	250	500	1000	2000	4000	8000	16000	125	250	500	1000	2000	4000	8000	16000
1	62.71	68.08	71.71	53.21	46.55	39.94	47.42	39.33	62.18	64.63	69.84	58.42	51.46	53.47	55.73	43.78
2	64.68	66.90	70.19	58.98	46.72	52.25	51.61	38.22	63.66	60.91	68.12	54.95	48.12	52.67	58.89	46.28
3	63.98	60.55	71.02	59.00	51.74	54.66	58.16	45.95	58.35	63.14	64.69	49.42	43.51	44.21	41.64	28.29
4	59.26	63.93	65.58	52.75	46.22	50.41	50.08	35.15	67.85	67.44	73.79	54.23	52.73	49.28	49.75	40.25
5	65.77	65.08	74.19	47.81	51.44	43.79	40.59	29.21	56.33	59.18	63.07	49.54	43.51	53.11	56.57	43.83
6	59.69	62.73	67.33	51.89	48.32	54.97	56.08	44.33	59.80	61.25	67.45	51.54	50.10	53.32	53.51	40.25
7	59.75	58.67	69.07	55.10	48.58	47.50	48.06	34.70	63.13	61.52	66.34	59.58	44.76	46.27	46.24	33.57
8	61.70	59.96	65.91	60.26	44.87	53.48	52.35	38.22	60.36	64.48	71.68	62.56	51.83	50.50	52.23	34.43
9	60.57	58.31	63.45	55.15	48.29	49.22	50.84	34.97	58.86	61.80	66.65	62.93	50.97	52.67	41.60	30.00
10	62.13	65.08	72.82	65.65	52.90	49.09	42.13	29.21	57.20	58.82	66.14	61.25	44.38	44.22	41.45	30.00
11	66.08	69.89	73.24	58.67	47.51	42.59	49.41	40.77	67.17	70.50	73.50	57.89	48.29	49.77	52.83	40.75
12	60.47	63.02	70.83	56.84	51.62	54.77	54.73	42.90	62.60	61.64	69.14	54.62	51.46	52.67	55.47	40.75
13	63.65	60.43	68.38	56.76	48.29	54.66	57.31	45.95	62.48	63.40	64.79	55.22	46.76	52.67	58.08	43.98
14	57.86	63.04	64.70	52.09	44.16	40.62	39.31	27.57	61.68	61.48	63.69	43.42	45.43	44.16	41.60
15	66.56	66.69	74.31	52.12	52.63	50.15	51.60	40.55	67.14	66.93	74.08	53.12	52.73	54.51	57.09	43.92
16	57.86	58.54	67.67	52.75	47.09	54.24	54.12	40.62	58.31	60.28	66.80	51.69	48.29	45.42	44.69	34.07
17	59.02	59.84	67.49	55.48	46.22	53.56	52.71	38.19	61.14	60.76	66.12	57.12	46.76	53.32	54.18	40.18
18	63.26	61.17	66.41	59.47	43.49	49.22	50.84	38.08	61.11	60.18	63.57	55.44	44.76	50.41	52.66	40.12
19	61.06	63.24	72.89	64.22	53.60	47.50	45.98	34.70	61.51	65.00	72.05	63.88	53.52	53.71	44.31	30.00
20	57.30	61.54	66.58	62.22	45.54	48.42	40.59	28.73	57.34	61.61	67.22	60.58	41.74	44.22	37.78	26.53
21	66.56	70.50	73.49	59.86	47.01	45.30	50.84	42.20	65.33	68.88	71.62	58.28	46.28	51.30	52.83	40.68
22	62.11	60.36	71.44	56.25	52.02	54.85	55.07	42.90	64.62	62.47	69.84	57.71	52.37	52.30	54.84	40.75
23	62.13	63.27	64.09	57.56	46.59	53.92	56.95	44.35	59.10	63.89	65.03	51.46	44.76	53.06	58.29	43.92
24	59.21	58.66	64.05	42.26	46.41	40.62	40.59	27.57	67.20	65.28	67.58	45.43	50.51	46.52	41.45	26.99
25	66.37	66.67	74.64	52.65	52.63	55.14	56.08	42.95	60.23	64.05	72.71	53.47	49.77	54.02	57.09	43.92
26	59.08	59.32	67.89	52.75	47.09	44.49	45.17	34.80	57.85	59.79	66.89	52.84	47.40	46.27	48.57	33.22
27	61.40	59.96	66.79	59.80	45.49	53.49	52.71	38.22	61.38	61.05	66.62	57.65	47.40	53.32	53.51	40.25
28	61.77	59.25	64.15	55.15	43.49	50.94	51.60	38.22	60.97	59.65	61.25	55.44	37.21	48.74	52.23	34.43
29	61.44	63.46	72.42	63.82	54.18	48.67	42.13	29.21	61.74	65.91	72.23	64.32	53.52	53.71	44.31	30.00
30	56.59	61.54	67.12	61.97	43.01	41.47	37.54	26.97	58.88	60.26	67.96	63.09	44.38	44.22	41.49	29.16

## Sheet: Dist_3_m
Time series
speaker-microphone distance = 3 m
	L calc. (dB) = L (no mask) - L (mask attenuation)								L exp. (dB) - measured, speaker covered by the mask
t(s)	125	250	500	1000	2000	4000	8000	16000	125	250	500	1000	2000	4000	8000	16000
1	60.51	69.61	71.57	57.72	46.02	41.46	46.85	37.17	60.19	68.59	71.97	60.14	49.77	49.15	49.14	33.57
2	56.82	61.73	71.03	56.45	50.64	52.48	51.72	38.22	58.21	60.77	68.62	56.74	48.75	52.24	56.58	43.92
3	58.76	60.22	67.70	55.02	46.93	52.23	55.20	42.92	59.56	61.45	66.62	51.46	41.74	41.70	41.34	22.43
4	59.10	60.57	67.05	50.97	42.24	40.61	34.32	24.30	60.52	68.00	74.00	47.78	50.10	46.26	41.60	32.55
5	60.89	67.40	74.85	52.65	52.07	48.72	49.83	38.08	55.37	58.50	64.98	53.22	47.20	50.41	53.79	40.25
6	53.62	59.09	68.65	51.89	46.55	52.80	51.72	38.22	53.84	60.31	69.08	52.84	48.60	49.29	49.27	33.57
7	53.44	58.61	66.16	56.81	45.13	51.75	51.14	34.70	57.70	59.86	66.92	59.74	44.76	47.39	46.24	33.57
8	57.83	59.62	67.85	57.24	42.80	49.22	49.41	34.70	54.80	60.89	71.83	60.05	49.77	48.11	49.14	33.57
9	55.77	61.14	73.50	63.09	52.24	44.48	40.21	24.30	57.95	60.97	67.82	64.10	50.31	48.74	40.89	22.43
10	56.45	57.49	66.13	59.92	43.67	47.10	37.50	24.30	54.35	58.45	66.81	62.51	44.38	41.22	36.79	22.43
11	59.11	64.91	72.62	59.28	50.64	51.68	50.84	38.17	61.52	70.72	71.08	58.76	46.28	43.49	47.36	36.18
12	58.28	60.22	68.51	55.02	47.65	53.92	55.56	42.92	55.23	60.80	71.80	57.60	50.88	51.30	52.66	40.25
13	59.09	61.10	67.42	50.97	43.21	38.68	37.50	24.30	60.43	61.52	62.11	57.12	45.43	50.87	55.46	40.57
14	60.11	67.44	74.80	52.01	52.07	47.37	45.17	34.48	54.94	59.55	66.46	41.61	43.51	40.92	37.12
15	55.29	57.98	64.30	46.79	43.67	52.70	53.28	40.58	60.61	67.94	73.91	53.47	51.54	52.24	53.46	40.25
16	53.96	59.78	70.12	53.21	48.08	50.01	50.70	34.70	54.92	60.39	67.84	51.54	47.40	41.72	41.60	33.57
17	57.89	59.58	68.36	59.81	43.49	48.91	45.17	34.34	56.04	59.47	65.31	58.16	45.37	50.78	50.95	33.22
18	55.42	61.02	73.45	60.11	48.75	48.31	48.95	34.55	55.62	58.47	65.91	55.59	43.51	48.74	50.86	33.98
19	57.25	58.52	65.67	62.88	50.93	46.66	37.50	25.68	55.73	62.23	72.82	64.53	52.30	50.10	41.02	26.53
20	54.44	57.65	67.04	62.06	44.94	40.62	34.32	25.68	57.05	58.78	65.23	60.96	41.74	40.97	35.02
21	61.68	69.51	71.57	58.09	46.02	48.42	49.74	39.31	56.12	61.73	71.04	58.54	50.88	50.87	52.66	40.04
22	56.34	59.89	72.14	56.45	50.64	51.94	51.72	38.17	59.07	60.89	64.54	56.38	47.20	50.87	55.46	40.57
23	60.47	61.31	62.84	55.86	46.17	52.23	54.78	41.32	58.88	60.59	66.54	51.46	43.51	40.82	36.56	22.43
24	55.77	60.55	67.35	42.26	45.13	40.62	34.32	23.46	60.52	68.00	74.23	53.47	51.54	47.39	50.29	39.95
25	60.64	66.81	75.20	52.65	51.85	54.24	53.57	40.58	54.01	59.89	68.11	52.17	47.40	50.41	52.23	40.12
26	54.97	59.59	69.12	51.35	46.55	41.47	42.13	34.39	53.93	59.27	64.34	57.18	45.43	50.79	50.95	33.66
27	56.25	58.87	66.29	58.73	44.00	52.14	51.14	34.70	57.87	59.88	66.91	56.86	43.51	47.19	50.86	33.57
28	55.75	58.09	66.88	54.17	42.80	49.22	49.41	34.70	55.74	62.09	72.70	64.60	51.83	44.37	40.40	22.43
29	56.22	61.84	73.49	63.43	52.68	47.56	41.27	27.47	56.65	57.94	65.16	60.98	43.51	48.68	36.43	22.43
30	56.88	57.98	66.17	59.94	43.01	40.62	34.40	22.08	53.46	57.54	65.03	60.92	44.38	41.06	36.56

## Sheet: Dist_4_m
Time series
speaker-microphone distance = 4 m
	L calc. (dB) = L (no mask) - L (mask attenuation)								L exp. (dB) - measured, speaker covered by the mask
t(s)	125	250	500	1000	2000	4000	8000	16000	125	250	500	1000	2000	4000	8000	16000
1	60.78	68.61	67.58	57.29	45.54	39.94	45.17	34.96	59.69	67.38	67.03	57.58	45.43	47.77	46.23	34.07
2	56.24	60.04	66.05	55.02	49.37	51.08	50.44	34.87	58.83	61.15	66.18	58.08	50.88	47.77	52.66	40.25
3	58.08	60.08	61.58	54.88	44.60	50.00	52.73	38.22	57.74	61.68	62.11	51.46	43.51	48.59	50.40	33.57
4	54.78	58.95	60.79	43.78	41.30	36.62	34.01	16.73	61.36	65.53	67.99	44.76	48.29	41.15	36.10
5	61.26	66.87	70.45	51.35	50.86	51.08	51.40	38.13	54.18	63.41	65.59	50.97	47.78	50.10	51.29	34.43
6	54.22	59.96	63.65	51.52	45.43	42.59	40.59	28.37	53.79	59.67	64.19	52.17	46.28	41.72	41.60	26.53
7	53.30	59.40	63.17	58.48	44.16	49.22	48.06	34.42	55.56	59.82	63.37	58.08	44.76	48.28	47.37	32.55
8	55.64	59.22	61.97	53.06	41.99	46.88	46.85	34.42	53.46	57.80	59.61	54.06	34.75	44.15	47.16	28.89
9	54.94	61.11	67.99	62.39	50.98	46.07	37.50	24.30	56.38	63.04	68.15	63.90	52.67	48.74	40.76	22.43
10	53.30	58.15	63.99	59.02	41.86	36.42	27.94		53.16	59.46	65.10	62.87	44.31	40.97	35.15
11	59.85	66.49	65.25	57.61	44.53	49.22	46.19	34.42	61.01	69.17	67.88	58.03	47.40	43.49	46.23	35.12
12	58.87	59.59	65.09	56.28	49.44	51.71	53.47	40.58	57.17	60.98	65.98	55.88	50.88	49.16	49.76	34.07
13	56.79	60.91	61.06	49.33	41.30	43.79	42.13	26.85	58.27	59.58	60.06	56.15	45.37	48.59	52.66	40.25
14	61.60	66.82	69.04	46.10	49.16	45.30	40.59	27.52	54.14	60.44	60.74	41.75	43.51	40.47	35.15
15	54.45	58.06	61.04	50.23	44.53	50.67	50.84	38.06	61.67	67.14	69.60	50.97	51.54	49.77	51.29	34.43
16	53.08	59.89	64.43	53.38	46.63	44.49	44.16	27.87	54.60	59.74	63.14	51.54	44.76	41.58	38.11	28.89
17	55.64	59.38	62.60	58.34	41.99	49.47	46.85	34.34	54.01	60.01	63.45	58.36	45.32	48.28	48.57	30.79
18	54.22	58.94	64.79	57.97	47.05	46.08	46.19	28.73	55.47	58.89	61.25	54.27	41.74	44.37	47.74	31.38
19	54.54	61.36	65.95	62.07	50.28	44.97	37.50	24.30	55.34	61.91	67.23	63.43	52.67	48.74	40.64	22.43
20	52.76	58.52	64.31	61.57	44.00	38.69	34.01	22.59	53.46	58.86	63.82	60.14	41.46	40.82	32.84
21	57.02	62.45	65.65	56.34	48.88	51.08	50.08	34.63	60.06	68.36	66.93	57.36	43.51	47.77	46.23	33.76
22	57.62	59.00	62.78	54.84	45.92	50.79	53.01	38.22	57.88	61.11	66.59	58.08	51.90	47.77	49.75	34.07
23	56.34	60.29	60.72	49.33	41.30	36.78	34.10	16.73	57.87	61.52	61.46	51.46	43.51	48.59	52.66	40.25
24	61.60	66.92	69.56	50.82	50.53	46.16	47.42	34.48	61.10	62.84	63.25	43.51	47.40	41.17	34.77
25	54.14	58.15	60.88	51.52	44.24	50.15	49.41	34.70	54.94	65.54	68.18	50.97	47.78	50.10	51.29	34.43
26	53.11	59.67	63.42	51.69	45.13	49.22	48.06	34.34	53.05	59.19	62.65	51.54	44.76	41.72	43.41	24.39
27	56.80	59.74	63.06	58.65	41.99	44.97	45.17	28.28	55.08	60.01	63.88	58.36	45.43	48.28	48.57	32.55
28	54.58	61.11	67.00	61.81	50.55	45.51	42.13	26.85	54.23	58.71	59.88	53.47	37.21	44.16	47.16	28.89
29	53.90	58.15	63.87	59.97	45.00	44.61	34.01	20.83	56.04	62.65	67.55	63.72	52.67	48.74	40.64	22.43
30	52.49	58.38	63.31	60.23	43.58	38.69	34.10	18.69	53.88	59.84	65.48	62.11	41.32	40.82	34.73

## Sheet: Dist_5_m
Time series
speaker-microphone distance = 5 m
	L calc. (dB) = L (no mask) - L (mask attenuation)								L exp. (dB) - measured, speaker covered by the mask
t(s)	125	250	500	1000	2000	4000	8000	16000	125	250	500	1000	2000	4000	8000	16000
1	64.53	68.44	69.67	57.29	44.24	42.97	45.17	34.96	64.60	69.02	69.30	58.24	44.76	44.36	46.23	33.17
2	58.98	58.68	65.62	53.38	48.29	50.94	48.19	34.70	59.32	59.48	65.79	55.22	50.10	47.77	47.75	33.57
3	58.26	59.24	61.29	53.55	44.16	50.94	51.40	38.08	58.27	59.93	61.02	54.62	45.37	47.18	50.87	34.43
4	58.65	57.18	60.45	39.25	42.24	36.75	33.68	16.73	59.47	60.14	60.03	41.48	41.74	40.42	33.62
5	64.06	66.70	69.44	51.02	49.96	52.14	50.08	34.55	63.90	66.92	68.59	52.37	50.31	50.41	49.75	33.98
6	58.43	57.36	63.97	50.34	44.24	39.95	39.31	27.87	58.37	57.52	63.67	50.97	43.51	37.14	37.16	26.53
7	55.56	57.07	61.88	55.17	42.24	50.04	47.43	28.28	55.96	56.86	61.65	55.83	43.19	48.28	46.24	30.61
8	57.97	55.94	60.36	53.47	41.99	48.77	46.19	27.87	57.56	56.38	60.01	56.05	38.71	46.46	45.37	28.89
9	59.49	62.02	68.03	60.34	50.68	44.35	37.50	20.83	59.30	62.82	67.85	62.53	51.30	46.46	35.74
10	53.49	58.15	62.31	59.10	38.98	36.92	31.78	16.73	52.89	58.23	62.61	59.93	41.18	35.62	32.04
11	63.10	67.49	69.17	56.78	41.99	48.91	45.98	34.46	59.88	63.36	65.30	58.66	48.75	49.16	47.74	33.57
12	60.28	59.41	66.41	55.79	49.37	48.42	48.19	34.70	59.74	57.83	63.53	53.42	47.20	49.16	52.23	34.43
13	59.29	60.25	61.91	49.74	41.99	50.28	51.40	38.08	57.92	59.93	60.68	49.42	37.90	35.47	33.62
14	63.60	62.53	65.22	42.93	46.72	36.92	33.02		64.38	67.33	68.43	51.90	50.31	44.75	46.23	31.46
15	57.66	65.02	67.08	51.02	47.54	52.08	50.08	34.70	57.71	56.81	60.31	50.11	43.42	48.74	49.14	33.98
16	58.30	56.42	63.56	50.82	44.24	41.47	42.13	25.68	53.13	57.71	64.04	50.88	46.28	48.28	46.23	30.61
17	56.96	57.07	62.50	55.17	43.67	50.04	46.85	27.96	59.30	57.71	61.95	57.96	38.71	41.70	41.60	24.39
18	57.02	55.08	58.98	54.01	34.44	46.47	44.47	27.87	58.54	62.38	67.58	61.35	49.77	45.42	44.31	26.53
19	59.65	62.87	68.22	61.23	50.26	44.97	37.50	22.59	54.62	58.48	62.31	61.34	46.28	46.43	35.41
20	54.54	56.32	64.19	60.95	40.48	36.92	32.98	16.73	54.58	55.83	61.88	60.15	44.38	36.23	33.62
21	63.36	67.93	69.67	56.78	43.67	48.91	45.98	34.39	63.25	65.53	65.32	58.96	48.75	47.77	45.37	27.78
22	59.48	59.08	66.24	55.44	49.37	48.42	48.19	34.70	60.51	59.32	64.60	54.02	47.20	50.41	52.66	40.12
23	59.75	60.03	61.64	49.74	41.99	50.28	51.40	38.08	58.42	60.41	61.22	49.78	38.43	41.58	35.88
24	63.42	62.16	64.87	42.93	46.41	36.92	31.84		63.85	67.33	67.97	45.43	48.60	43.49	41.16	24.39
25	58.30	65.25	67.14	50.56	47.54	52.14	50.08	34.55	59.15	56.86	61.32	51.90	45.43	50.10	49.75	33.57
26	58.30	56.42	63.56	49.67	44.24	39.95	40.59	24.19	54.97	57.34	64.68	53.06	47.40	47.39	46.23	27.78
27	56.61	56.72	62.10	55.17	42.24	50.04	46.85	28.73	58.92	56.99	61.41	57.96	38.71	47.39	41.60	26.53
28	57.56	55.08	60.16	53.47	40.10	46.50	44.47	27.87	57.72	60.58	66.36	56.15	47.20	45.42	45.37	26.53
29	59.58	62.67	68.10	61.23	49.96	44.35	37.50	22.59	56.90	61.34	64.75	62.46	48.60	46.46	35.41
30	53.82	56.46	63.48	59.08	40.48	36.92	33.08		54.58	55.83	63.02	61.75	44.38	36.23	33.85

## Sheet: 10_s_intervals
FFP1
Attenuation of speech measured and calculated for octave-wide frequency bands and distances from 1 to 5 m
Interval	distance (m)	t(s)	L(dB) calculated								L(dB) experimental
			125	250	500	1000	2000	4000	8000	16000	125	250	500	1000	2000	4000	8000	16000
21-30	1	1	67.21	73.72	68.94	59.62	54.77	52.30	60.00	45.95	68.32	74.34	71.55	59.74	54.55	51.45	58.93	46.97
	1	2	67.49	67.05	72.63	61.89	57.29	56.73	65.37	48.51	65.47	66.55	72.01	62.36	57.26	56.48	63.92	47.10
	1	3	69.22	73.99	73.87	56.28	60.40	53.57	48.32	34.97	70.21	74.10	74.03	56.53	58.82	54.95	56.92	40.67
	1	4	71.29	71.56	72.96	53.78	51.65	47.03	42.13	34.48	71.15	70.64	69.38	53.06	49.29	45.42	38.11	31.54
	1	5	65.82	69.57	70.57	56.45	55.43	54.08	62.83	48.17	66.07	70.52	72.70	56.92	52.43	53.47	61.80	48.62
	1	6	67.72	68.21	69.23	58.07	56.70	50.58	49.31	35.08	67.79	68.34	68.98	57.20	56.07	50.51	49.52	34.66
	1	7	70.52	73.24	71.82	58.88	55.07	54.87	59.81	42.98	70.65	73.11	71.65	59.67	56.23	54.81	58.60	44.04
	1	8	65.85	68.38	69.91	61.52	50.06	52.40	53.16	38.22	66.19	68.85	69.49	61.11	48.60	52.17	52.66	40.40
	1	9	72.76	74.85	74.94	64.09	56.36	56.52	55.20	38.49	72.53	74.20	73.19	63.66	55.85	57.48	55.08	40.36
	1	10	69.67	70.94	72.71	70.15	54.91	53.86	55.84	42.91	70.17	72.35	74.19	69.67	54.84	54.95	55.08	40.78
21-30	2	11	66.56	70.50	73.49	59.86	47.01	45.30	50.84	42.20	65.33	68.88	71.62	58.28	46.28	51.30	52.83	40.68
	2	12	62.11	60.36	71.44	56.25	52.02	54.85	55.07	42.90	64.62	62.47	69.84	57.71	52.37	52.30	54.84	40.75
	2	13	62.13	63.27	64.09	57.56	46.59	53.92	56.95	44.35	59.10	63.89	65.03	51.46	44.76	53.06	58.29	43.92
	2	14	59.21	58.66	64.05	42.26	46.41	40.62	40.59	27.57	67.20	65.28	67.58	45.43	50.51	46.52	41.45	26.99
	2	15	66.37	66.67	74.64	52.65	52.63	55.14	56.08	42.95	60.23	64.05	72.71	53.47	49.77	54.02	57.09	43.92
	2	16	59.08	59.32	67.89	52.75	47.09	44.49	45.17	34.80	57.85	59.79	66.89	52.84	47.40	46.27	48.57	33.22
	2	17	61.40	59.96	66.79	59.80	45.49	53.49	52.71	38.22	61.38	61.05	66.62	57.65	47.40	53.32	53.51	40.25
	2	18	61.77	59.25	64.15	55.15	43.49	50.94	51.60	38.22	60.97	59.65	61.25	55.44	37.21	48.74	52.23	34.43
	2	19	61.44	63.46	72.42	63.82	54.18	48.67	42.13	29.21	61.74	65.91	72.23	64.32	53.52	53.71	44.31	30.00
	2	20	56.59	61.54	67.12	61.97	43.01	41.47	37.54	26.97	58.88	60.26	67.96	63.09	44.38	44.22	41.49	29.16
21-30	3	21	60.51	69.61	71.57	57.72	46.02	41.46	46.85	37.17	60.19	68.59	71.97	60.14	49.77	49.15	49.14	33.57
	3	22	56.82	61.73	71.03	56.45	50.64	52.48	51.72	38.22	58.21	60.77	68.62	56.74	48.75	52.24	56.58	43.92
	3	23	58.76	60.22	67.70	55.02	46.93	52.23	55.20	42.92	59.56	61.45	66.62	51.46	41.74	41.70	41.34	22.43
	3	24	59.10	60.57	67.05	50.97	42.24	40.61	34.32	24.30	60.52	68.00	74.00	47.78	50.10	46.26	41.60	32.55
	3	25	60.89	67.40	74.85	52.65	52.07	48.72	49.83	38.08	55.37	58.50	64.98	53.22	47.20	50.41	53.79	40.25
	3	26	53.62	59.09	68.65	51.89	46.55	52.80	51.72	38.22	53.84	60.31	69.08	52.84	48.60	49.29	49.27	33.57
	3	27	53.44	58.61	66.16	56.81	45.13	51.75	51.14	34.70	57.70	59.86	66.92	59.74	44.76	47.39	46.24	33.57
	3	28	57.83	59.62	67.85	57.24	42.80	49.22	49.41	34.70	54.80	60.89	71.83	60.05	49.77	48.11	49.14	33.57
	3	29	55.77	61.14	73.50	63.09	52.24	44.48	40.21	24.30	57.95	60.97	67.82	64.10	50.31	48.74	40.89	22.43
	3	30	56.45	57.49	66.13	59.92	43.67	47.10	37.50	24.30	54.35	58.45	66.81	62.51	44.38	41.22	36.79	22.43
1-10	4	31	60.78	68.61	67.58	57.29	45.54	39.94	45.17	34.96	59.69	67.38	67.03	57.58	45.43	47.77	46.23	34.07
	4	32	56.24	60.04	66.05	55.02	49.37	51.08	50.44	34.87	58.83	61.15	66.18	58.08	50.88	47.77	52.66	40.25
	4	33	58.08	60.08	61.58	54.88	44.60	50.00	52.73	38.22	57.74	61.68	62.11	51.46	43.51	48.59	50.40	33.57
	4	34	54.78	58.95	60.79	43.78	41.30	36.62	34.01	16.73	61.36	65.53	67.99	44.76	48.29	41.15	36.10
	4	35	61.26	66.87	70.45	51.35	50.86	51.08	51.40	38.13	54.18	63.41	65.59	50.97	47.78	50.10	51.29	34.43
	4	36	54.22	59.96	63.65	51.52	45.43	42.59	40.59	28.37	53.79	59.67	64.19	52.17	46.28	41.72	41.60	26.53
	4	37	53.30	59.40	63.17	58.48	44.16	49.22	48.06	34.42	55.56	59.82	63.37	58.08	44.76	48.28	47.37	32.55
	4	38	55.64	59.22	61.97	53.06	41.99	46.88	46.85	34.42	53.46	57.80	59.61	54.06	34.75	44.15	47.16	28.89
	4	39	54.94	61.11	67.99	62.39	50.98	46.07	37.50	24.30	56.38	63.04	68.15	63.90	52.67	48.74	40.76	22.43
	4	40	53.30	58.15	63.99	59.02	41.86	36.42	27.94		53.16	59.46	65.10	62.87	44.31	40.97	35.15
1-10	5	41	64.53	68.44	69.67	57.29	44.24	42.97	45.17	34.96	64.60	69.02	69.30	58.24	44.76	44.36	46.23	33.17
	5	42	58.98	58.68	65.62	53.38	48.29	50.94	48.19	34.70	59.32	59.48	65.79	55.22	50.10	47.77	47.75	33.57
	5	43	58.26	59.24	61.29	53.55	44.16	50.94	51.40	38.08	58.27	59.93	61.02	54.62	45.37	47.18	50.87	34.43
	5	44	58.65	57.18	60.45	39.25	42.24	36.75	33.68	16.73	59.47	60.14	60.03	41.48	41.74	40.42	33.62
	5	45	64.06	66.70	69.44	51.02	49.96	52.14	50.08	34.55	63.90	66.92	68.59	52.37	50.31	50.41	49.75	33.98
	5	46	58.43	57.36	63.97	50.34	44.24	39.95	39.31	27.87	58.37	57.52	63.67	50.97	43.51	37.14	37.16	26.53
	5	47	55.56	57.07	61.88	55.17	42.24	50.04	47.43	28.28	55.96	56.86	61.65	55.83	43.19	48.28	46.24	30.61
	5	48	57.97	55.94	60.36	53.47	41.99	48.77	46.19	27.87	57.56	56.38	60.01	56.05	38.71	46.46	45.37	28.89
	5	49	59.49	62.02	68.03	60.34	50.68	44.35	37.50	20.83	59.30	62.82	67.85	62.53	51.30	46.46	35.74
	5	50	53.49	58.15	62.31	59.10	38.98	36.92	31.78	16.73	52.89	58.23	62.61	59.93	41.18	35.62	32.04
