# Supplementary material for: Speech Impaired by Half Masks Used for the Respiratory Tract Protection
Source: Int J Environ Res Public Health. 2022 Jun 8;19(12):7012. doi: 10.3390/ijerph19127012 (PMC9222881; doi:10.3390/ijerph19127012)
Supplement: Supplementary file 1 [file ijerph-19-07012-s001.zip › Speech_72dB_FFP1plus.ods]

## Sheet: Dist_1_m
Time series
speaker-microphone distance = 1 m
	L calc. (dB) = L (no mask) - L (mask attenuation)								L exp. (dB) - measured, speaker covered by the mask
t(s)	125	250	500	1000	2000	4000	8000	16000	125	250	500	1000	2000	4000	8000	16000
1	68.67	70.43	69.34	61.74	56.06	53.28	59.43	42.45	70.91	73.61	74.96	64.34	52.43	51.53	56.04	43.91
2	66.71	73.31	70.87	61.16	49.28	55.37	62.46	43.25	67.15	66.22	72.84	62.21	56.65	53.32	58.29	43.82
3	68.23	68.09	72.61	54.05	59.09	52.24	41.45	30.01	68.60	66.90	65.26	61.97	50.88	54.39	61.64	46.30
4	71.66	72.49	72.82	56.76	52.22	50.21	54.85	36.84	67.35	65.59	67.22	51.83	52.17	44.22	44.33	28.29
5	65.29	67.56	68.28	57.31	55.80	52.78	59.13	42.84	65.59	69.85	73.48	58.66	55.83	54.95	60.14	43.87
6	67.64	66.97	67.67	57.70	56.13	53.87	56.64	38.49	66.44	63.92	68.24	58.29	51.54	47.19	47.74	33.98
7	71.83	74.10	72.78	64.26	53.02	50.96	52.22	34.95	67.58	64.47	67.25	64.15	50.88	55.82	57.36	40.34
8	70.98	69.89	70.25	60.65	49.22	51.92	50.96	33.76	68.55	63.65	65.57	61.57	48.60	49.77	55.62	40.10
9	69.28	73.23	73.08	68.30	54.03	56.39	52.48	36.23	66.94	66.91	72.72	71.08	58.89	56.13	48.72	33.06
10	69.06	69.77	70.33	68.84	53.02	50.21	53.64	36.84	63.35	64.67	68.89	67.49	49.16	47.15	41.60	28.29
11	69.00	73.51	69.97	61.97	57.55	52.87	59.43	41.46	69.26	69.03	71.40	65.73	56.48	52.84	56.65	40.34
12	66.00	72.42	70.45	60.64	50.03	55.37	62.46	43.25	69.63	66.32	69.86	61.78	53.71	55.88	62.87	48.17
13	68.58	69.84	72.79	55.60	59.33	51.78	41.06	30.14	65.88	65.24	66.11	57.48	47.40	47.18	44.31	30.88
14	71.60	71.96	72.22	54.28	51.27	48.89	53.76	33.81	67.62	70.78	73.35	57.48	56.18	50.96	50.87	34.77
15	65.12	68.97	69.38	56.95	55.92	52.97	59.60	42.84	65.58	63.19	66.14	55.08	49.77	53.17	59.75	43.80
16	67.76	67.08	68.29	58.06	55.90	51.76	48.57	33.76	65.81	65.50	69.75	59.37	53.80	54.19	55.79	40.21
17	71.71	73.89	72.11	61.85	51.37	53.50	57.41	38.49	70.14	64.92	67.80	65.90	48.60	53.06	51.89	40.10
18	61.93	65.67	67.72	59.52	50.56	52.06	50.96	33.76	65.54	66.47	71.86	67.56	54.59	51.68	55.88	40.10
19	72.80	74.53	73.68	66.13	54.24	56.11	53.12	34.03	64.76	64.54	68.30	70.24	57.60	54.77	47.16	32.04
20	69.40	70.24	71.48	70.13	53.52	53.16	53.64	38.44	64.24	62.01	68.87	69.10	50.41	47.18	41.60	32.04
21	67.31	73.52	68.04	60.12	53.87	51.60	57.80	41.46	68.94	71.97	74.72	64.07	51.69	51.53	55.73	40.65
22	67.59	66.85	71.73	62.39	56.39	56.03	63.17	44.02	68.18	67.13	73.00	63.61	57.20	53.32	58.29	43.82
23	69.32	73.79	72.97	56.78	59.50	52.87	46.12	30.56	68.64	66.75	66.32	60.06	48.29	53.93	61.64	46.30
24	71.39	71.36	72.06	54.28	50.75	46.33	39.93	30.14	66.72	68.70	68.84	50.97	53.42	47.11	41.32	26.02
25	65.92	69.37	69.67	56.95	54.53	53.38	60.63	43.67	63.99	68.00	73.57	57.50	53.89	54.62	60.25	43.87
26	67.82	68.01	68.33	58.57	55.80	49.88	47.12	30.73	66.22	63.90	68.93	57.67	50.97	47.19	46.24	33.98
27	70.62	73.04	70.92	59.38	54.17	54.17	57.61	38.49	67.59	64.91	68.45	64.46	49.77	55.82	57.36	40.34
28	65.95	68.18	69.01	62.02	49.16	51.70	50.96	33.76	68.18	64.01	66.39	60.58	47.40	51.30	55.62	34.35
29	72.86	74.65	74.04	64.59	55.46	55.82	53.00	34.03	67.12	67.29	73.40	70.59	58.47	56.13	47.16	33.06
30	69.77	70.74	71.81	70.65	54.01	53.16	53.64	38.44	64.12	65.10	69.76	66.45	47.20	47.14	41.64	28.29

## Sheet: Dist_2_m
Time series
speaker-microphone distance = 2 m
	L calc. (dB) = L (no mask) - L (mask attenuation)								L exp. (dB) - measured, speaker covered by the mask
t(s)	125	250	500	1000	2000	4000	8000	16000	125	250	500	1000	2000	4000	8000	16000
1	62.81	67.88	70.81	53.71	45.65	39.24	45.22	34.83	64.41	69.47	71.52	60.14	46.28	47.77	50.29	33.57
2	64.78	66.70	69.29	59.48	45.82	51.55	49.41	33.72	64.15	61.44	70.16	59.93	54.02	49.29	53.46	39.90
3	64.08	60.35	70.12	59.50	50.84	53.96	55.96	41.45	59.71	64.06	64.40	54.39	44.76	50.30	56.48	40.12
4	59.36	63.73	64.68	53.25	45.32	49.71	47.88	30.65	65.35	64.39	65.83	49.16	48.60	44.15	36.10	22.43
5	65.87	64.88	73.29	48.31	50.54	43.09	38.39	24.71	59.28	64.41	72.98	54.35	50.88	50.88	54.58	40.00
6	59.79	62.53	66.43	52.39	47.42	54.27	53.88	39.83	58.95	59.20	66.94	54.39	46.28	43.49	45.37	30.61
7	59.85	58.47	68.17	55.60	47.68	46.80	45.86	30.20	61.62	61.05	66.20	60.69	46.28	52.17	49.76	33.12
8	61.80	59.76	65.01	60.76	43.97	52.78	50.15	33.72	61.86	59.48	61.02	56.36	36.59	44.36	50.86	33.12
9	60.67	58.11	62.55	55.65	47.39	48.52	48.64	30.47	61.72	65.29	71.44	66.05	54.19	51.30	41.16	26.53
10	62.23	64.88	71.92	66.15	52.00	48.39	39.93	24.71	59.07	59.55	67.36	65.54	44.31	41.22	36.43	22.43
11	66.18	69.69	72.34	59.17	46.61	41.89	47.21	36.27	66.02	70.51	72.57	61.11	48.60	41.58	46.23	34.59
12	60.57	62.82	69.93	57.34	50.72	54.07	52.53	38.40	60.91	61.10	69.81	56.95	52.84	50.31	53.46	40.00
13	63.75	60.23	67.48	57.26	47.39	53.96	55.11	41.45	62.72	62.77	64.87	58.28	47.20	50.50	56.65	43.57
14	57.96	62.84	63.80	52.59	43.26	39.92	37.11	23.07	57.52	60.39	62.93	48.13	43.51	41.22	36.10
15	66.66	66.49	73.41	52.62	51.73	49.45	49.40	36.05	66.15	67.02	73.38	53.89	52.30	50.96	54.58	40.00
16	57.96	58.34	66.77	53.25	46.19	53.54	51.92	36.12	59.09	59.60	67.31	54.39	47.40	46.27	44.31	33.12
17	59.12	59.64	66.59	55.98	45.32	52.86	50.51	33.69	61.02	59.61	65.62	60.35	45.37	51.68	51.44	32.73
18	63.36	60.97	65.51	59.97	42.59	48.52	48.64	33.58	62.26	60.11	63.55	57.34	43.51	47.77	50.86	33.12
19	61.16	63.04	71.99	64.72	52.70	46.80	43.78	30.20	61.04	63.69	71.62	65.75	53.80	50.08	40.89	22.43
20	57.40	61.34	65.68	62.72	44.64	47.72	38.39	24.23	56.65	61.35	65.88	63.09	45.43	46.39	35.05
21	66.66	70.30	72.59	60.36	46.11	44.60	48.64	37.70	66.34	70.81	72.77	60.81	48.60	46.26	50.29	34.31
22	62.21	60.16	70.54	56.75	51.12	54.15	52.87	38.40	62.08	60.94	70.59	56.86	52.84	49.28	53.46	40.00
23	62.23	63.07	63.19	58.06	45.69	53.22	54.75	39.85	61.61	63.68	62.79	58.03	47.20	49.77	56.48	40.12
24	59.31	58.46	63.15	42.76	45.51	39.92	38.39	23.07	61.98	61.08	63.77	43.51	43.51	41.13	37.16
25	66.47	66.47	73.74	53.15	51.73	54.44	53.88	38.45	65.28	66.51	73.49	54.19	51.83	51.83	54.58	40.00
26	59.18	59.12	66.99	53.25	46.19	43.79	42.97	30.30	59.27	58.78	66.77	53.85	46.28	45.42	41.60	31.46
27	61.50	59.76	65.89	60.30	44.59	52.79	50.51	33.72	61.38	59.96	65.75	60.19	45.37	51.68	51.44	33.12
28	61.87	59.05	63.25	55.65	42.59	50.24	49.40	33.72	61.96	59.11	63.23	56.51	43.51	47.77	50.86	33.12
29	61.54	63.26	71.52	64.32	53.28	47.97	39.93	24.71	61.37	64.46	71.66	65.20	53.47	51.30	41.16	26.53
30	56.69	61.34	66.22	62.47	42.11	40.77	35.34	22.47	56.99	60.76	66.25	62.75	44.38	41.22	36.23

## Sheet: Dist_3_m
Time series
speaker-microphone distance = 3 m
	L calc. (dB) = L (no mask) - L (mask attenuation)								L exp. (dB) - measured, speaker covered by the mask
t(s)	125	250	500	1000	2000	4000	8000	16000	125	250	500	1000	2000	4000	8000	16000
1	60.61	69.41	70.67	58.22	45.12	40.76	44.65	32.67	59.45	68.87	69.58	58.82	45.43	46.26	47.16	30.61
2	56.92	61.53	70.13	56.95	49.74	51.78	49.52	33.72	59.15	61.19	70.38	59.61	50.88	49.77	54.23	40.00
3	58.86	60.02	66.80	55.52	46.03	51.53	53.00	38.42	60.14	62.19	66.54	52.37	41.74	44.74	47.17	26.53
4	59.20	60.37	66.15	51.47	41.34	39.91	32.12	19.80	59.70	67.76	73.56	46.28	49.29	41.20	36.48
5	60.99	67.20	73.95	53.15	51.17	48.02	47.63	33.58	55.88	59.04	65.40	53.17	47.78	49.77	51.89	33.98
6	53.72	58.89	67.75	52.39	45.65	52.10	49.52	33.72	53.84	59.46	68.56	53.85	47.40	47.19	45.37	26.53
7	53.54	58.41	65.26	57.31	44.23	51.05	48.94	30.20	56.98	59.54	65.67	59.10	43.51	48.59	48.58	30.61
8	57.93	59.42	66.95	57.74	41.90	48.52	47.21	30.20	53.42	58.62	70.82	58.29	47.78	45.41	47.16	28.89
9	55.87	60.94	72.60	63.59	51.34	43.78	38.01	19.80	58.76	62.41	69.86	64.98	50.31	48.71	40.53
10	56.55	57.29	65.23	60.42	42.77	46.40	35.30	19.80	54.54	58.45	67.02	62.98	44.38	40.97	35.41
11	59.21	64.71	71.72	59.78	49.74	50.98	48.64	33.67	60.00	69.92	70.42	58.66	44.76	46.27	47.74	32.55
12	58.38	60.02	67.61	55.52	46.75	53.22	53.36	38.42	57.17	61.12	71.17	59.71	51.90	48.28	50.87	33.57
13	59.19	60.90	66.52	51.47	42.31	37.98	35.30	19.80	60.63	62.36	65.88	53.89	43.51	48.59	54.01	40.00
14	60.21	67.24	73.90	52.51	51.17	46.67	42.97	29.98	59.41	63.82	72.60	46.28	47.40	40.82	33.98
15	55.39	57.78	63.40	47.29	42.77	52.00	51.08	36.08	57.16	66.15	69.02	53.17	49.16	49.77	52.35	33.98
16	54.06	59.58	69.22	53.71	47.18	49.31	48.50	30.20	53.81	59.41	67.69	52.17	46.28	41.58	41.20	22.43
17	57.99	59.38	67.46	60.31	42.59	48.21	42.97	29.84	56.83	59.15	65.40	59.10	43.42	50.10	48.57	31.46
18	55.52	60.82	72.55	60.61	47.85	47.61	46.75	30.05	54.98	58.47	65.71	55.97	43.51	44.37	47.16	28.89
19	57.35	58.32	64.77	63.38	50.03	45.96	35.30	21.18	57.74	62.80	72.55	64.91	52.67	48.71	40.64	22.43
20	54.54	57.45	66.14	62.56	44.04	39.92	32.12	21.18	55.79	59.00	65.59	61.51	41.32	40.97	34.11
21	61.78	69.31	70.67	58.59	45.12	47.72	47.54	34.81	61.08	70.42	70.50	59.36	46.28	41.42	43.41	30.79
22	56.44	59.69	71.24	56.95	49.74	51.24	49.52	33.67	55.46	60.26	70.87	58.03	50.88	49.77	50.86	33.57
23	60.57	61.11	61.94	56.36	45.27	51.53	52.58	36.82	60.42	61.34	62.11	57.54	44.38	49.77	54.02	40.00
24	55.87	60.35	66.45	42.76	44.23	39.92	32.12	18.96	55.34	59.14	65.99	43.42	43.41	40.82	35.80
25	60.74	66.61	74.30	53.15	50.95	53.54	51.37	36.08	60.52	67.88	73.91	53.17	50.31	50.30	51.89	33.98
26	55.07	59.39	68.22	51.85	45.65	40.77	39.93	29.89	54.94	60.65	68.28	52.84	46.28	41.58	37.78	24.39
27	56.35	58.67	65.39	59.23	43.10	51.44	48.94	30.20	56.04	59.47	65.50	58.95	43.33	50.10	48.57	30.61
28	55.85	57.89	65.98	54.67	41.90	48.52	47.21	30.20	55.62	58.66	65.71	55.97	43.51	45.42	48.72	30.61
29	56.32	61.64	72.59	63.93	51.78	46.86	39.07	22.97	55.65	62.39	72.61	64.80	52.67	48.71	40.64
30	56.98	57.78	65.27	60.44	42.11	39.92	32.20	17.58	57.20	58.53	65.09	61.60	41.46	40.82	32.61

## Sheet: Dist_4_m
Time series
speaker-microphone distance = 4 m
	L calc. (dB) = L (no mask) - L (mask attenuation)								L exp. (dB) - measured, speaker covered by the mask
t(s)	125	250	500	1000	2000	4000	8000	16000	125	250	500	1000	2000	4000	8000	16000
1	60.88	68.41	66.68	57.79	44.64	39.24	42.97	30.46	60.67	68.81	66.72	58.48	45.43	41.20	41.60	28.29
2	56.34	59.84	65.15	55.52	48.47	50.38	48.24	30.37	56.07	60.30	65.41	55.83	48.75	46.27	49.14	31.97
3	58.18	59.88	60.68	55.38	43.70	49.30	50.53	33.72	58.08	59.60	60.69	55.80	44.31	47.39	50.87	33.57
4	54.88	58.75	59.89	44.28	40.40	35.92	31.81	12.23	54.65	58.40	59.49	43.51	38.43	40.57	32.30
5	61.36	66.67	69.55	51.85	49.96	50.38	49.20	33.63	61.66	67.09	68.84	52.17	49.29	47.77	49.75	33.12
6	54.32	59.76	62.75	52.02	44.53	41.89	38.39	23.87	54.18	59.74	62.88	51.54	44.76	41.30	36.43	22.43
7	53.40	59.20	62.27	58.98	43.26	48.52	45.86	29.92	53.70	59.27	62.72	58.36	44.24	47.39	45.39	28.89
8	55.74	59.02	61.07	53.56	41.09	46.18	44.65	29.92	55.74	58.47	60.33	54.27	41.60	44.36	47.16	26.53
9	55.04	60.91	67.09	62.89	50.08	45.37	35.30	19.80	54.69	61.32	66.56	63.72	51.30	46.38	35.05
10	53.40	57.95	63.09	59.52	40.96	35.72	25.74	#ARG!	53.70	58.29	62.91	60.27	41.20	35.05	24.77
11	59.95	66.29	64.35	58.11	43.63	48.52	43.99	29.92	59.69	66.89	64.26	57.82	41.74	46.27	44.31	28.89
12	58.97	59.39	64.19	56.78	48.54	51.01	51.27	36.08	58.15	59.10	65.42	57.34	50.41	47.39	51.89	33.57
13	56.89	60.71	60.16	49.83	40.40	43.09	39.93	22.35	57.34	61.25	60.82	50.88	41.74	44.74	44.16	22.43
14	61.70	66.62	68.14	46.60	48.26	44.60	38.39	23.02	61.31	66.71	67.62	46.28	48.29	40.97	34.11
15	54.55	57.86	60.14	50.73	43.63	49.97	48.64	33.56	53.48	58.59	62.72	50.11	44.38	46.27	49.75	33.12
16	53.18	59.69	63.53	53.88	45.73	43.79	41.96	23.37	53.02	59.42	64.24	52.17	46.28	44.29	41.32	22.43
17	55.74	59.18	61.70	58.84	41.09	48.77	44.65	29.84	56.04	58.88	62.20	58.36	43.51	46.26	45.37	27.78
18	54.32	58.74	63.89	58.47	46.15	45.38	43.99	24.23	54.23	58.03	61.15	54.27	44.38	43.49	44.31	26.53
19	54.64	61.16	65.05	62.57	49.38	44.27	35.30	19.80	55.14	62.44	67.35	64.54	50.41	46.39	35.05
20	52.86	58.32	63.41	62.07	43.10	37.99	31.81	18.09	53.88	58.95	64.05	62.21	44.24	40.89	32.84
21	57.12	62.25	64.75	56.84	47.98	50.38	47.88	30.13	59.69	66.75	65.23	57.82	41.74	44.74	45.37	27.78
22	57.72	58.80	61.88	55.34	45.02	50.09	50.81	33.72	58.37	59.55	65.42	57.74	50.10	46.26	50.86	33.57
23	56.44	60.09	59.82	49.83	40.40	36.08	31.90	12.23	57.11	61.25	60.82	49.78	41.74	44.75	46.44	26.53
24	61.70	66.72	68.66	51.32	49.63	45.46	45.22	29.98	61.36	65.74	67.21	46.28	48.29	40.97	34.11
25	54.24	57.95	59.98	52.02	43.34	49.45	47.21	30.20	53.05	62.29	63.82	50.10	44.38	45.41	49.75	33.12
26	53.21	59.47	62.52	52.19	44.23	48.52	45.86	29.84	53.79	59.42	63.92	52.84	46.28	41.58	41.32
27	56.90	59.54	62.16	59.15	41.09	44.27	42.97	23.78	55.56	58.88	62.31	58.74	41.74	47.39	45.37	28.89
28	54.68	60.91	66.10	62.31	49.65	44.81	39.93	22.35	53.46	57.32	58.29	54.27	35.06	41.33	44.31	26.53
29	54.00	57.95	62.97	60.47	44.10	43.91	31.81	16.33	55.88	62.59	67.72	64.46	51.30	46.38	35.05
30	52.59	58.18	62.41	60.73	42.68	37.99	31.90	14.19	53.88	58.95	64.55	62.99	44.16	40.74	33.85

## Sheet: Dist_5_m
Time series
speaker-microphone distance = 5 m
	L calc. (dB) = L (no mask) - L (mask attenuation)								L exp. (dB) - measured, speaker covered by the mask
t(s)	125	250	500	1000	2000	4000	8000	16000	125	250	500	1000	2000	4000	8000	16000
1	64.63	68.24	68.77	57.79	43.34	42.27	42.97	30.46	57.67	60.15	64.63	55.08	48.75	47.77	47.16	28.89
2	59.08	58.48	64.72	53.88	47.39	50.24	45.99	30.20	58.82	59.20	61.25	53.52	44.38	45.42	49.14	33.12
3	58.36	59.04	60.39	54.05	43.26	50.24	49.20	33.58	58.21	58.23	59.75	49.16	37.90	35.53	31.06
4	58.75	56.98	59.55	39.75	41.34	36.05	31.48	12.23	64.41	67.07	69.21	51.30	50.31	44.74	45.37	28.89
5	64.16	66.50	68.54	51.52	49.06	51.44	47.88	30.05	58.57	57.18	63.12	50.11	44.76	45.42	45.31	26.53
6	58.53	57.16	63.07	50.84	43.34	39.25	37.11	23.37	54.98	56.48	61.25	54.95	41.35	47.39	45.37	26.53
7	55.66	56.87	60.98	55.67	41.34	49.34	45.23	23.78	58.99	57.71	60.38	54.98	41.60	44.29	44.25	22.43
8	58.07	55.74	59.46	53.97	41.09	48.07	43.99	23.37	58.46	62.18	67.25	61.65	49.77	40.89	33.57
9	59.59	61.82	67.13	60.84	49.78	43.65	35.30	16.33	51.82	58.08	61.78	59.27	41.74	44.10	31.69
10	53.59	57.95	61.41	59.60	38.08	36.22	29.58	12.23	54.23	55.08	60.88	60.15	41.47	35.99	30.61
11	63.20	67.29	68.27	57.28	41.09	48.21	43.78	29.96	62.99	64.22	65.37	59.11	48.75	45.42	44.23	26.53
12	60.38	59.21	65.51	56.29	48.47	47.72	45.99	30.20	59.70	58.88	63.72	54.02	46.53	48.12	50.87	33.57
13	59.39	60.05	61.01	50.24	41.09	49.58	49.20	33.58	58.40	60.14	60.98	49.78	38.43	37.08	31.69
14	63.70	62.33	64.32	43.43	45.82	36.22	30.82		63.56	67.07	68.88	47.78	47.78	43.49	35.80
15	57.76	64.82	66.18	51.52	46.64	51.38	47.88	30.20	59.19	56.81	59.85	48.60	41.60	47.19	47.16	30.61
16	58.40	56.22	62.66	51.32	43.34	40.77	39.93	21.18	54.96	57.34	64.48	52.84	46.28	44.75	43.41	22.43
17	57.06	56.87	61.60	55.67	42.77	49.34	44.65	23.46	59.05	57.34	61.23	58.08	38.71	45.41	41.04
18	57.12	54.88	58.08	54.51	33.54	45.77	42.27	23.37	57.72	61.92	67.06	57.89	47.20	43.49	44.16	22.43
19	59.75	62.67	67.32	61.73	49.36	44.27	35.30	18.09	55.79	58.86	62.36	61.38	48.60	46.39	34.73
20	54.64	56.12	63.29	61.45	39.58	36.22	30.78	12.23	54.94	55.83	62.27	61.95	44.24	35.99	30.61
21	63.46	67.73	68.77	57.28	42.77	48.21	43.78	29.89	64.09	68.55	68.85	58.45	43.51	37.71	41.60	26.99
22	59.58	58.88	65.34	55.94	48.47	47.72	45.99	30.20	58.69	59.11	65.23	55.62	48.75	46.26	47.16	30.61
23	59.85	59.83	60.74	50.24	41.09	49.58	49.20	33.58	57.57	59.74	60.47	54.19	44.38	45.42	49.14	33.12
24	63.52	61.96	63.97	43.43	45.51	36.22	29.64		57.72	56.38	59.11	38.16	41.60	35.62	31.69
25	58.40	65.05	66.24	51.06	46.64	51.44	47.88	30.05	64.43	66.52	68.73	50.97	49.77	47.77	48.72	30.61
26	58.40	56.22	62.66	50.17	43.34	39.25	38.39	19.69	57.72	57.18	63.35	50.11	44.76	37.14	35.74
27	56.71	56.52	61.20	55.67	41.34	49.34	44.65	24.23	54.83	57.26	61.40	55.88	41.25	47.39	45.37	26.53
28	57.66	54.88	59.26	53.97	39.20	45.80	42.27	23.37	57.72	55.88	58.95	55.44	38.43	44.29	44.23	26.53
29	59.68	62.47	67.20	61.73	49.06	43.65	35.30	18.09	58.85	61.92	66.97	62.13	50.31	46.38	34.73
30	53.92	56.26	62.58	59.58	39.58	36.22	30.88		52.89	58.95	61.61	60.01	41.06	35.99	30.00
