# Supplementary material for: Speech Impaired by Half Masks Used for the Respiratory Tract Protection
Source: Int J Environ Res Public Health. 2022 Jun 8;19(12):7012. doi: 10.3390/ijerph19127012 (PMC9222881; doi:10.3390/ijerph19127012)
Supplement: Supplementary file 1 [file ijerph-19-07012-s001.zip › Speech_72dB_FFP2.ods]

## Sheet: Dist_1_m
Time series
speaker-microphone distance = 1 m
	L calc. (dB) = L (no mask) - L (mask attenuation)								L exp. (dB) - measured, speaker covered by the mask
t(s)	125	250	500	1000	2000	4000	8000	16000	125	250	500	1000	2000	4000	8000	16000
1	68.57	70.73	69.94	61.54	55.66	52.88	59.53	45.15	69.56	69.81	73.16	61.83	50.88	51.30	54.38	43.91
2	66.61	73.61	71.47	60.96	48.88	54.97	62.56	45.95	69.74	65.93	74.22	61.65	57.05	55.50	60.70	50.02
3	68.13	68.39	73.21	53.85	58.69	51.84	41.55	32.71	66.97	66.75	68.46	56.05	48.29	50.10	53.79	40.65
4	71.56	72.79	73.42	56.56	51.82	49.81	54.95	39.54	67.45	70.15	74.44	51.30	55.71	48.74	44.71	33.62
5	65.19	67.86	68.88	57.11	55.40	52.38	59.23	45.54	64.15	63.45	69.99	57.18	51.30	54.58	59.30	48.14
6	67.54	67.27	68.27	57.50	55.73	53.47	56.74	41.19	66.89	64.25	72.16	57.60	53.52	51.90	51.52	40.34
7	71.73	74.40	73.38	64.06	52.62	50.56	52.32	37.65	69.14	64.42	68.53	62.10	49.29	53.93	55.31	43.82
8	70.88	70.19	70.85	60.45	48.82	51.52	51.06	36.46	67.04	63.43	66.88	59.46	51.30	49.77	54.18	40.34
9	69.18	73.53	73.68	68.10	53.63	55.99	52.58	38.93	67.59	67.70	75.74	69.49	57.80	55.25	45.37	34.43
10	68.96	70.07	70.93	68.64	52.62	49.81	53.74	39.54	65.25	63.36	71.05	67.13	50.41	47.11	43.41	34.43
11	68.90	73.81	70.57	61.77	57.15	52.47	59.53	44.16	34.91	27.20		9.54				22.43
12	65.90	72.72	71.05	60.44	49.63	54.97	62.56	45.95	56.58	58.53	66.98	57.67	51.22	49.35	41.21	30.88
13	68.48	70.14	73.39	55.40	58.93	51.38	41.16	32.84	62.97	63.76	70.03	55.25	52.30	60.35	51.29	40.49
14	71.50	72.26	72.82	54.08	50.87	48.49	53.86	36.51	71.34	73.70	75.53	63.04	52.43	47.19	52.16	45.07
15	65.02	69.27	69.98	56.75	55.52	52.57	59.70	45.54	66.14	65.57	74.48	60.65	57.05	54.19	57.81	46.27
16	67.66	67.38	68.89	57.86	55.50	51.36	48.67	36.46	69.53	66.76	66.58	61.44	50.88	54.19	60.35	50.02
17	71.61	74.19	72.71	61.65	50.97	53.10	57.51	41.19	64.92	61.97	65.67	46.76	49.16	44.22	43.41	32.04
18	61.83	65.97	68.32	59.32	50.16	51.66	51.06	36.46	68.28	70.99	75.40	57.89	56.46	55.15	59.08	48.14
19	72.70	74.83	74.28	65.93	53.84	55.71	53.22	36.73	66.87	64.67	70.57	57.98	50.79	47.77	47.36	40.25
20	69.30	70.54	72.08	69.93	53.12	52.76	53.74	41.14	68.06	64.57	69.03	63.77	50.51	54.88	56.17	43.82
21	67.21	73.82	68.64	59.92	53.47	51.20	57.90	44.16	69.36	71.86	75.71	62.71	50.97	51.30	55.70	45.07
22	67.49	67.15	72.33	62.19	55.99	55.63	63.27	46.72	68.42	66.71	74.72	62.79	56.90	53.32	57.11	46.24
23	69.22	74.09	73.57	56.58	59.10	52.47	46.22	33.26	68.92	66.94	66.17	59.42	48.29	53.52	59.82	48.64
24	71.29	71.66	72.66	54.08	50.35	45.93	40.03	32.84	66.74	68.59	70.77	52.67	53.42	46.43	41.60	29.54
25	65.82	69.67	70.27	56.75	54.13	52.98	60.73	46.37	65.21	68.12	74.60	58.28	53.06	54.84	59.08	48.14
26	67.72	68.31	68.93	58.37	55.40	49.48	47.22	33.43	66.49	63.90	70.34	57.22	50.79	47.19	47.37	40.25
27	70.52	73.34	71.52	59.18	53.77	53.77	57.71	41.19	68.08	64.72	69.27	63.81	50.51	54.39	56.18	43.91
28	65.85	68.48	69.61	61.82	48.76	51.30	51.06	36.46	68.70	64.01	66.83	60.51	47.40	50.87	54.18	40.49
29	72.76	74.95	74.64	64.39	55.06	55.42	53.10	36.73	67.38	67.29	75.10	69.73	58.28	54.77	46.23	34.91
30	69.67	71.04	72.41	70.45	53.61	52.76	53.74	41.14	64.57	65.02	70.50	65.01	47.78	47.11	38.50	32.04

## Sheet: Dist_2_m
Time series
speaker-microphone distance = 2 m
	L calc. (dB) = L (no mask) - L (mask attenuation)								L exp. (dB) - measured, speaker covered by the mask
t(s)	125	250	500	1000	2000	4000	8000	16000	125	250	500	1000	2000	4000	8000	16000
1	62.71	68.18	71.41	53.51	45.25	38.84	45.32	37.53	60.73	61.29	72.00	56.28	51.90	51.30	53.05	40.25
2	64.68	67.00	69.89	59.28	45.42	51.15	49.51	36.42	62.23	62.66	65.65	57.36	47.20	51.46	55.47	43.92
3	63.98	60.65	70.72	59.30	50.44	53.56	56.06	44.15	57.81	61.53	63.68	50.61	43.51	41.11	37.22	22.43
4	59.26	64.03	65.28	53.05	44.92	49.31	47.98	33.35	65.94	67.04	73.47	53.89	52.30	50.30	53.05	40.25
5	65.77	65.18	73.89	48.11	50.14	42.69	38.49	27.41	58.46	59.65	68.54	53.42	47.40	49.29	48.57	34.43
6	59.69	62.83	67.03	52.19	47.02	53.87	53.98	42.53	60.20	59.67	67.44	58.88	45.37	52.17	50.95	34.43
7	59.75	58.77	68.77	55.40	47.28	46.40	45.96	32.90	61.53	60.87	64.84	56.86	41.74	47.77	50.30	33.57
8	61.70	60.06	65.61	60.56	43.57	52.38	50.25	36.42	60.50	63.77	72.92	64.73	52.67	47.14	40.89	28.29
9	60.57	58.41	63.15	55.45	46.99	48.12	48.74	33.17	55.88	61.37	66.64	62.58	43.51	48.68	36.48	22.43
10	62.13	65.18	72.52	65.95	51.60	47.99	40.03	27.41	57.36	58.14	66.27	61.77	44.38	41.22	37.46	26.53
11	66.08	69.99	72.94	58.97	46.21	41.49	47.31	38.97	60.79	60.51	71.42	55.88	51.90	51.30	53.05	40.40
12	60.47	63.12	70.53	57.14	50.32	53.67	52.63	41.10	61.83	63.55	64.14	57.20	47.20	49.77	55.47	43.92
13	63.65	60.53	68.08	57.06	46.99	53.56	55.21	44.15	57.00	59.32	63.02	43.42	43.51	40.94	37.12	22.43
14	57.86	63.14	64.40	52.39	42.86	39.52	37.21	25.77	65.90	67.18	74.02	53.47	51.54	51.83	53.51	40.33
15	66.56	66.79	74.01	52.42	51.33	49.05	49.50	38.75	58.65	60.35	68.41	53.42	47.40	41.72	43.41	33.57
16	57.86	58.64	67.37	53.05	45.79	53.14	52.02	38.82	60.38	60.06	67.17	59.20	45.37	50.96	50.08	34.43
17	59.02	59.94	67.19	55.78	44.92	52.46	50.61	36.39	61.53	60.21	64.40	57.03	43.51	47.77	50.29	34.15
18	63.26	61.27	66.11	59.77	42.19	48.12	48.74	36.28	60.47	64.01	72.80	65.10	53.52	50.10	41.30	28.29
19	61.06	63.34	72.59	64.52	52.30	46.40	43.88	32.90	56.28	61.48	66.94	62.78	41.74	40.60	30.41
20	57.30	61.64	66.28	62.52	44.24	47.32	38.49	26.93	56.90	57.65	65.76	62.30	44.38	41.13	36.33	22.43
21	66.56	70.60	73.19	60.16	45.71	44.20	48.74	40.40	64.10	67.20	69.29	59.80	47.78	47.77	49.27	34.15
22	62.11	60.46	71.14	56.55	50.72	53.75	52.97	41.10	63.39	61.02	70.88	58.08	51.90	51.30	56.04	43.92
23	62.13	63.37	63.79	57.86	45.29	52.82	54.85	42.55	58.64	64.07	64.77	53.66	43.51	46.27	46.24	32.55
24	59.21	58.76	63.75	42.56	45.11	39.52	38.49	25.77	65.24	67.01	73.53	49.16	51.54	46.27	43.41	33.22
25	66.37	66.77	74.34	52.95	51.33	54.04	53.98	41.15	58.69	59.04	65.47	52.37	47.78	50.87	53.51	40.40
26	59.08	59.42	67.59	53.05	45.79	43.39	43.07	33.00	59.42	59.74	69.46	54.39	48.60	49.16	46.23	32.11
27	61.40	60.06	66.49	60.10	44.19	52.39	50.61	36.42	62.18	60.59	66.16	60.22	44.76	50.10	50.08	33.98
28	61.77	59.35	63.85	55.45	42.19	49.84	49.50	36.42	60.31	61.25	70.71	59.88	48.60	47.39	48.57	33.57
29	61.44	63.56	72.12	64.12	52.88	47.57	40.03	27.41	58.93	64.86	70.28	65.37	51.30	50.10	41.16	28.29
30	56.59	61.64	66.82	62.27	41.71	40.37	35.44	25.17	57.83	59.00	67.93	63.81	46.53	44.11	37.56	24.39

## Sheet: Dist_2_m_(2)
Time series
speaker-microphone distance = 2 m
	L calc. (dB) = L (no mask) - L (mask attenuation)								L exp. (dB) - measured, speaker covered by the mask
t(s)	125	250	500	1000	2000	4000	8000	16000	125	250	500	1000	2000	4000	8000	16000
1	62.71	68.18	71.41	53.51	45.25	38.84	45.32	37.53	66.63	70.42	74.12	57.73	47.40	47.77	51.52	40.75
2	64.68	67.00	69.89	59.28	45.42	51.15	49.51	36.42	63.00	61.72	70.18	55.80	51.46	49.29	52.29	40.57
3	63.98	60.65	70.72	59.30	50.44	53.56	56.06	44.15	62.28	63.55	64.37	54.62	43.42	50.96	55.15	43.87
4	59.26	64.03	65.28	53.05	44.92	49.31	47.98	33.35	65.09	62.94	67.80	47.20	48.60	40.71	37.82	22.43
5	65.77	65.18	73.89	48.11	50.14	42.69	38.49	27.41	64.83	66.04	74.05	53.22	50.31	51.83	54.54	40.40
6	59.69	62.83	67.03	52.19	47.02	53.87	53.98	42.53	58.54	60.04	67.53	50.97	46.28	44.37	43.41	33.57
7	59.75	58.77	68.77	55.40	47.28	46.40	45.96	32.90	61.65	60.47	66.83	56.99	43.51	52.84	52.16	40.12
8	61.70	60.06	65.61	60.56	43.57	52.38	50.25	36.42	61.31	59.65	64.55	56.63	44.76	47.77	50.29	33.57
9	60.57	58.41	63.15	55.45	46.99	48.12	48.74	33.17	61.54	65.51	72.56	64.19	52.84	51.68	41.60	30.00
10	62.13	65.18	72.52	65.95	51.60	47.99	40.03	27.41	58.35	61.05	68.02	60.58	41.74	41.13	36.70	22.43
11	66.08	69.99	72.94	58.97	46.21	41.49	47.31	38.97	65.16	67.17	68.47	57.73	45.43	48.59	50.29	34.07
12	60.47	63.12	70.53	57.14	50.32	53.67	52.63	41.10	64.63	61.02	69.67	56.99	51.46	51.83	56.33	43.92
13	63.65	60.53	68.08	57.06	46.99	53.56	55.21	44.15	59.45	63.40	65.72	50.21	43.51	47.39	49.14	34.43
14	57.86	63.14	64.40	52.39	42.86	39.52	37.21	25.77	67.14	66.48	74.07	47.78	51.54	44.16	38.42	26.99
15	66.56	66.79	74.01	52.42	51.33	49.05	49.50	38.75	60.09	61.68	65.43	52.84	47.78	50.88	54.54	43.71
16	57.86	58.64	67.37	53.05	45.79	53.14	52.02	38.82	59.41	59.57	68.45	52.30	47.40	49.16	47.36	33.57
17	59.02	59.94	67.19	55.78	44.92	52.46	50.61	36.39	62.10	60.57	66.80	56.99	44.76	50.96	50.08	40.04
18	63.26	61.27	66.11	59.77	42.19	48.12	48.74	36.28	60.77	58.32	66.29	56.67	48.60	48.59	50.29	33.98
19	61.06	63.34	72.59	64.52	52.30	46.40	43.88	32.90	61.84	65.95	72.48	64.45	50.97	51.30	41.60	28.29
20	57.30	61.64	66.28	62.52	44.24	47.32	38.49	26.93	57.80	59.46	67.80	62.05	44.38	41.22	37.82	26.53
21	66.56	70.60	73.19	60.16	45.71	44.20	48.74	40.40	65.37	69.84	74.00	57.73	46.28	48.59	50.95	40.33
22	62.11	60.46	71.14	56.55	50.72	53.75	52.97	41.10	63.69	61.91	70.36	57.20	51.46	50.10	52.29	40.57
23	62.13	63.37	63.79	57.86	45.29	52.82	54.85	42.55	61.97	63.86	65.59	51.46	44.76	50.96	55.15	43.92
24	59.21	58.76	63.75	42.56	45.11	39.52	38.49	25.77	66.84	64.52	68.06	47.20	48.60	44.11	36.33
25	66.37	66.77	74.34	52.95	51.33	54.04	53.98	41.15	60.98	64.43	73.61	53.22	50.31	51.45	54.54	43.71
26	59.08	59.42	67.59	53.05	45.79	43.39	43.07	33.00	58.54	59.88	67.15	50.97	46.28	44.37	43.41	27.78
27	61.40	60.06	66.49	60.10	44.19	52.39	50.61	36.42	61.65	60.47	66.95	56.99	43.51	52.84	51.52	40.12
28	61.77	59.35	63.85	55.45	42.19	49.84	49.50	36.42	61.31	59.65	64.26	56.05	43.51	47.19	50.29	33.57
29	61.44	63.56	72.12	64.12	52.88	47.57	40.03	27.41	61.83	65.75	72.65	63.88	52.84	52.67	41.60	30.00
30	56.59	61.64	66.82	62.27	41.71	40.37	35.44	25.17	58.48	60.88	68.23	60.58	41.74	41.13	37.18

## Sheet: Dist_3_m
Time series
speaker-microphone distance = 3 m
	L calc. (dB) = L (no mask) - L (mask attenuation)								L exp. (dB) - measured, speaker covered by the mask
t(s)	125	250	500	1000	2000	4000	8000	16000	125	250	500	1000	2000	4000	8000	16000
1	60.51	69.71	71.27	58.02	44.72	40.36	44.75	35.37	58.70	66.05	71.55	59.46	50.10	47.77	48.57	33.57
2	56.82	61.83	70.73	56.75	49.34	51.38	49.62	36.42	58.21	61.22	67.81	55.38	47.20	50.31	54.18	40.40
3	58.76	60.32	67.40	55.32	45.63	51.13	53.10	41.12	59.32	61.41	66.57	51.46	41.74	40.89	36.56
4	59.10	60.67	66.75	51.27	40.94	39.51	32.22	22.50	59.21	68.21	73.89	53.22	50.31	46.26	41.60	30.61
5	60.89	67.50	74.55	52.95	50.77	47.62	47.73	36.28	54.87	58.16	64.99	48.60	45.43	49.16	51.82	40.12
6	53.62	59.19	68.35	52.19	45.25	51.70	49.62	36.42	53.84	60.92	69.46	53.52	48.60	47.77	47.36	31.38
7	53.44	58.71	65.86	57.11	43.83	50.65	49.04	32.90	56.94	59.86	68.28	59.98	43.51	46.27	43.44	30.61
8	57.83	59.72	67.55	57.54	41.50	48.12	47.31	32.90	54.94	62.79	73.18	59.46	48.12	46.75	47.74	30.61
9	55.77	61.24	73.20	63.39	50.94	43.38	38.11	22.50	57.36	59.42	66.14	63.76	50.31	48.71	36.10	22.43
10	56.45	57.59	65.83	60.22	42.37	46.00	35.40	22.50	54.14	58.42	67.68	62.30	44.38	40.97	35.02	22.43
11	59.11	65.01	72.32	59.58	49.34	50.58	48.74	36.37	58.69	66.05	71.55	59.46	50.10	47.77	48.57	33.57
12	58.28	60.32	68.21	55.32	46.35	52.82	53.46	41.12	58.20	61.22	67.81	55.38	47.20	50.31	54.18	40.40
13	59.09	61.20	67.12	51.27	41.91	37.58	35.40	22.50	59.30	61.41	66.57	51.46	41.74	40.89	36.43
14	60.11	67.54	74.50	52.31	50.77	46.27	43.07	32.68	59.20	68.21	73.89	53.22	50.31	46.27	41.60	29.89
15	55.29	58.08	64.00	47.09	42.37	51.60	51.18	38.78	54.85	58.16	64.99	48.60	45.43	49.16	51.82	40.12
16	53.96	59.88	69.82	53.51	46.78	48.91	48.60	32.90	53.81	60.92	69.46	53.52	48.60	47.77	47.36	31.38
17	57.89	59.68	68.06	60.11	42.19	47.81	43.07	32.54	56.94	59.86	68.28	59.98	43.51	46.26	43.41	29.89
18	55.42	61.12	73.15	60.41	47.45	47.21	46.85	32.75	54.94	62.79	73.18	59.46	48.12	46.75	47.74	30.61
19	57.25	58.62	65.37	63.18	49.63	45.56	35.40	23.88	57.36	59.42	66.14	63.76	50.31	48.71	36.10	22.43
20	54.44	57.75	66.74	62.36	43.64	39.52	32.22	23.88	54.14	58.42	67.68	62.30	44.38	40.97	35.02	22.43
21	61.68	69.61	71.27	58.39	44.72	47.32	47.64	37.51	59.21	70.23	68.62	52.84	46.28	41.55	44.69	34.15
22	56.34	59.99	71.84	56.75	49.34	50.84	49.62	36.37	57.94	63.70	71.33	59.46	50.60	49.15	50.29	34.43
23	60.47	61.41	62.54	56.16	44.87	51.13	52.68	39.52	58.21	61.15	67.68	55.38	47.20	49.77	53.46	40.40
24	55.77	60.65	67.05	42.56	43.83	39.52	32.22	21.66	59.28	61.45	66.49	51.46	41.60	40.82	35.56
25	60.64	66.91	74.90	52.95	50.55	53.14	51.47	38.78	60.10	68.34	74.12	52.67	51.83	46.26	45.37	32.55
26	54.97	59.69	68.82	51.65	45.25	40.37	40.03	32.59	53.51	58.47	62.64	47.40	41.74	49.16	51.29	34.15
27	56.25	58.97	65.99	59.03	42.70	51.04	49.04	32.90	53.31	60.31	68.99	52.30	48.60	50.96	48.57	32.55
28	55.75	58.19	66.58	54.47	41.50	48.12	47.31	32.90	57.22	60.06	68.00	59.67	43.51	43.49	38.42	26.53
29	56.22	61.94	73.19	63.73	51.38	46.46	39.17	25.67	54.54	62.79	73.06	61.89	49.77	46.75	47.74	31.38
30	56.88	58.08	65.87	60.24	41.71	39.52	32.30	20.28	56.88	58.16	66.01	62.78	48.60	48.69	36.23

## Sheet: Dist_4_m
Time series
speaker-microphone distance = 4 m
	L calc. (dB) = L (no mask) - L (mask attenuation)								L exp. (dB) - measured, speaker covered by the mask
t(s)	125	250	500	1000	2000	4000	8000	16000	125	250	500	1000	2000	4000	8000	16000
1	60.78	68.71	67.28	57.59	44.24	38.84	43.07	33.16	59.55	68.46	66.82	54.39	46.28	37.16	43.41	31.06
2	56.24	60.14	65.75	55.32	48.07	49.98	48.34	33.07	57.42	62.84	66.13	57.96	48.75	46.27	47.75	33.57
3	58.08	60.18	61.28	55.18	43.30	48.90	50.63	36.42	57.44	59.04	62.72	54.62	46.48	47.39	50.87	34.43
4	54.78	59.05	60.49	44.08	40.00	35.52	31.91	14.93	56.74	60.11	60.68	49.78	38.43	40.37	32.84
5	61.26	66.97	70.15	51.65	49.56	49.98	49.30	36.33	61.29	67.10	69.11	50.97	50.31	44.75	46.23	31.97
6	54.22	60.06	63.35	51.82	44.13	41.49	38.49	26.57	53.51	58.32	60.28	50.11	41.74	46.27	47.74	32.55
7	53.30	59.50	62.87	58.78	42.86	48.12	45.96	32.62	52.29	60.02	64.49	49.29	46.28	47.39	46.24	28.89
8	55.64	59.32	61.67	53.36	40.69	45.78	44.75	32.62	56.74	59.48	62.84	59.20	41.74	41.70	41.60	26.53
9	54.94	61.21	67.69	62.69	49.68	44.97	35.40	22.50	54.34	61.62	67.39	62.52	50.41	43.48	41.60	26.53
10	53.30	58.25	63.69	59.32	40.56	35.32	25.84		53.84	57.98	63.60	61.11	45.43	46.36	33.62
11	59.85	66.59	64.95	57.91	43.23	48.12	44.09	32.62	59.69	67.26	65.22	57.36	44.38	46.27	44.31	28.89
12	58.87	59.69	64.79	56.58	48.14	50.61	51.37	38.78	58.64	59.88	65.47	57.50	50.10	47.39	51.29	40.12
13	56.79	61.01	60.76	49.63	40.00	42.69	40.03	25.05	57.34	61.25	62.11	49.78	38.71	44.74	44.31	26.53
14	61.60	66.92	68.74	46.40	47.86	44.20	38.49	25.72	61.29	67.21	68.96	44.76	49.29	40.97	33.42
15	54.45	58.16	60.74	50.53	43.23	49.57	48.74	36.26	53.99	58.16	62.72	50.51	44.38	47.77	49.75	33.57
16	53.08	59.99	64.13	53.68	45.33	43.39	42.06	26.07	53.02	59.32	64.61	51.54	46.28	44.29	41.60	22.43
17	55.64	59.48	62.30	58.64	40.69	48.37	44.75	32.54	56.04	59.27	63.06	57.67	41.74	46.26	46.23	27.78
18	54.22	59.04	64.49	58.27	45.75	44.98	44.09	26.93	53.79	58.54	62.19	55.38	45.43	43.49	45.37	26.53
19	54.54	61.46	65.65	62.37	48.98	43.87	35.40	22.50	55.50	62.62	68.12	64.48	49.16	46.39	35.41
20	52.76	58.62	64.01	61.87	42.70	37.59	31.91	20.79	52.89	58.78	64.55	61.80	44.31	40.74	32.84
21	57.02	62.55	65.35	56.64	47.58	49.98	47.98	32.83	59.69	67.34	65.06	57.12	45.43	46.26	44.31	27.78
22	57.62	59.10	62.48	55.14	44.62	49.69	50.91	36.42	58.69	59.88	65.68	57.34	50.10	48.59	51.29	40.12
23	56.34	60.39	60.42	49.63	40.00	35.68	32.00	14.93	57.22	61.25	61.63	49.78	38.71	43.49	44.25	22.43
24	61.60	67.02	69.26	51.12	49.23	45.06	45.32	32.68	61.29	67.21	69.78	46.28	48.29	41.72	37.46
25	54.14	58.25	60.58	51.82	42.94	49.05	47.31	32.90	54.01	58.50	62.31	50.51	44.38	47.77	49.75	33.98
26	53.11	59.77	63.12	51.99	43.83	48.12	45.96	32.54	53.51	59.60	65.21	51.54	46.28	44.29	41.60
27	56.80	59.84	62.76	58.95	40.69	43.87	43.07	26.48	55.62	59.27	62.70	57.94	41.74	46.27	44.69	28.89
28	54.58	61.21	66.70	62.11	49.25	44.41	40.03	25.05	54.62	59.71	64.42	57.98	47.20	43.49	45.37	26.53
29	53.90	58.25	63.57	60.27	43.70	43.51	31.91	19.03	55.49	62.12	67.21	63.67	49.16	46.38	35.41
30	52.49	58.48	63.01	60.53	42.28	37.59	32.00	16.89	52.89	58.78	64.55	61.71	44.31	40.74	33.12

## Sheet: Dist_5_m
Time series
speaker-microphone distance = 5 m
	L calc. (dB) = L (no mask) - L (mask attenuation)								L exp. (dB) - measured, speaker covered by the mask
t(s)	125	250	500	1000	2000	4000	8000	16000	125	250	500	1000	2000	4000	8000	16000
1	64.53	68.54	69.37	57.59	42.94	41.87	43.07	33.16	60.37	63.66	65.76	55.97	47.16	46.26	47.16	28.89
2	58.98	58.78	65.32	53.68	46.99	49.84	46.09	32.90	61.28	58.53	62.34	52.43	41.35	47.77	50.87	33.57
3	58.26	59.34	60.99	53.85	42.86	49.84	49.30	36.28	58.02	60.85	61.16	46.68	37.06	35.53	32.61
4	58.65	57.28	60.15	39.55	40.94	35.65	31.58	14.93	65.60	67.34	69.76	49.16	46.28	41.70	41.32	26.53
5	64.06	66.80	69.14	51.32	48.66	51.04	47.98	32.75	58.09	57.18	59.20	45.44	37.29	45.42	48.72	30.61
6	58.43	57.46	63.67	50.64	42.94	38.85	37.21	26.07	54.27	58.42	63.74	49.16	43.51	47.39	45.37	26.53
7	55.56	57.17	61.58	55.47	40.94	48.94	45.33	26.48	58.60	58.65	61.50	55.59	38.15	38.66	36.90	22.43
8	57.97	56.04	60.06	53.77	40.69	47.67	44.09	26.07	59.24	62.42	67.55	59.24	45.43	43.48	44.31	22.43
9	59.49	62.12	67.73	60.64	49.38	43.25	35.40	19.03	55.79	58.71	62.59	59.06	43.51	44.10	33.98
10	53.49	58.25	62.01	59.40	37.68	35.82	29.68	14.93	53.89	56.28	62.14	57.96	41.06	35.62	30.61
11	63.10	67.59	68.87	57.08	40.69	47.81	43.88	32.66	63.82	65.25	65.43	56.18	44.38	46.27	44.31	26.53
12	60.28	59.51	66.11	56.09	48.07	47.32	46.09	32.90	61.60	59.88	63.17	51.83	41.47	47.77	51.45	33.57
13	59.29	60.35	61.61	50.04	40.69	49.18	49.30	36.28	58.09	60.84	61.21	46.76	37.29	37.08	34.35
14	63.60	62.63	64.92	43.23	45.42	35.82	30.92		65.13	67.23	69.31	44.39	46.28	41.72	36.88
15	57.66	65.12	66.78	51.32	46.24	50.98	47.98	32.90	59.93	57.87	59.10	48.75	41.35	45.42	49.14	31.97
16	58.30	56.52	63.26	51.12	42.94	40.37	40.03	23.88	55.06	58.42	63.98	49.78	43.51	46.27	45.37	22.43
17	56.96	57.17	62.20	55.47	42.37	48.94	44.75	26.16	58.46	58.36	61.29	55.59	38.12	44.74	41.32
18	57.02	55.18	58.68	54.31	33.14	45.37	42.37	26.07	58.82	62.42	67.01	56.18	43.42	43.49	44.23	22.43
19	59.65	62.97	67.92	61.53	48.96	43.87	35.40	20.79	56.65	59.79	63.23	59.77	46.28	44.11	34.73
20	54.54	56.42	63.89	61.25	39.18	35.82	30.88	14.93	54.18	56.28	62.32	58.78	41.06	35.62	30.61
21	63.36	68.03	69.37	57.08	42.37	47.81	43.88	32.59	63.82	65.80	64.19	54.98	41.35	44.36	44.31	24.39
22	59.48	59.18	65.94	55.74	48.07	47.32	46.09	32.90	62.19	59.71	65.15	55.25	47.20	46.26	50.86	33.57
23	59.75	60.13	61.34	50.04	40.69	49.18	49.30	36.28	58.54	61.25	61.21	46.76	37.82	44.75	44.18	22.43
24	63.42	62.26	64.57	43.23	45.11	35.82	29.74		64.91	66.81	68.60	41.61	44.76	40.68	32.96
25	58.30	65.35	66.84	50.86	46.24	51.04	47.98	32.75	59.47	58.95	62.08	48.75	41.60	45.41	49.75	31.97
26	58.30	56.52	63.26	49.97	42.94	38.85	38.49	22.39	56.90	57.34	63.67	49.78	43.51	41.58	41.32
27	56.61	56.82	61.80	55.47	40.94	48.94	44.75	26.93	58.46	58.23	60.58	53.17	38.43	46.27	45.37	26.53
28	57.56	55.18	59.86	53.77	38.80	45.40	42.37	26.07	54.23	56.95	59.86	52.84	41.47	43.49	44.23	22.43
29	59.58	62.77	67.80	61.53	48.66	43.25	35.40	20.79	59.88	63.63	67.86	61.28	46.28	44.10	34.73
30	53.82	56.56	63.18	59.38	39.18	35.82	30.98		54.18	56.74	62.76	59.04	41.06	35.62	31.76
