# Supplementary material for: Speech Impaired by Half Masks Used for the Respiratory Tract Protection
Source: Int J Environ Res Public Health. 2022 Jun 8;19(12):7012. doi: 10.3390/ijerph19127012 (PMC9222881; doi:10.3390/ijerph19127012)
Supplement: Supplementary file 1 [file ijerph-19-07012-s001.zip › Speech_72dB_FFP2plus.ods]

## Sheet: Dist_1_m
Time series
speaker-microphone distance = 1 m
	L calc. (dB) = L (no mask) - L (mask attenuation)								L exp. (dB) - measured, speaker covered by the mask
t(s)	125	250	500	1000	2000	4000	8000	16000	125	250	500	1000	2000	4000	8000	16000
1	68.57	71.03	69.84	61.14	54.26	52.98	59.43	41.65	72.01	73.74	78.01	62.76	50.10	54.51	57.42	43.91
2	66.61	73.91	71.37	60.56	47.48	55.07	62.46	42.45	69.11	67.29	75.00	61.54	53.47	55.50	59.80	43.91
3	68.13	68.69	73.11	53.45	57.29	51.94	41.45	29.21	70.36	67.04	69.51	59.11	46.76	56.83	62.95	48.14
4	71.56	73.09	73.32	56.16	50.42	49.91	54.85	36.04	69.10	67.11	72.36	51.90	50.97	46.52	45.39	28.29
5	65.19	68.16	68.78	56.71	54.00	52.48	59.13	42.04	67.45	70.85	76.13	55.59	52.84	57.59	61.60	46.22
6	67.54	67.57	68.17	57.10	54.33	53.57	56.64	37.69	68.61	64.39	71.86	56.15	49.29	49.16	49.27	40.12
7	71.73	74.70	73.28	63.66	51.22	50.66	52.22	34.15	68.87	65.30	70.31	62.51	46.76	57.56	58.76	40.34
8	70.88	70.49	70.75	60.05	47.42	51.62	50.96	32.96	69.90	63.93	67.75	59.98	47.40	53.11	57.67	40.21
9	69.18	73.83	73.58	67.70	52.23	56.09	52.48	35.43	68.84	68.20	75.75	69.60	55.50	57.87	49.14	33.06
10	68.96	70.37	70.83	68.24	51.22	49.91	53.64	36.04	66.71	64.89	71.07	65.06	45.43	48.74	43.41	30.00
11	68.90	74.11	70.47	61.37	55.75	52.57	59.43	40.66	71.28	70.82	72.60	62.10	48.60	54.84	56.87	40.34
12	65.90	73.02	70.95	60.04	48.23	55.07	62.46	42.45	70.61	66.89	74.57	62.61	53.47	58.03	63.81	48.14
13	68.48	70.44	73.29	55.00	57.53	51.48	41.06	29.34	69.64	66.71	69.73	55.18	47.40	52.84	55.59	40.21
14	71.50	72.56	72.72	53.68	49.47	48.59	53.76	33.01	68.86	71.66	77.09	51.90	53.32	50.41	46.73	30.88
15	65.02	69.57	69.88	56.35	54.12	52.67	59.60	42.04	66.55	64.09	67.67	55.59	48.60	57.60	61.60	46.27
16	67.66	67.68	68.79	57.46	54.10	51.46	48.57	32.96	68.52	64.30	72.98	57.65	50.10	53.93	53.70	33.98
17	71.61	74.49	72.61	61.25	49.57	53.20	57.41	37.69	70.34	64.85	69.70	62.30	47.40	55.71	57.50	40.34
18	61.83	66.27	68.22	58.92	48.76	51.76	50.96	32.96	68.49	63.73	69.23	60.76	50.31	54.35	57.48	40.21
19	72.70	75.13	74.18	65.53	52.44	55.81	53.12	33.23	68.81	68.64	76.06	70.49	54.55	57.32	47.16	33.06
20	69.30	70.84	71.98	69.53	51.72	52.86	53.64	37.64	67.03	63.35	70.95	67.29	47.78	48.74	45.37	33.06
21	67.21	74.12	68.54	59.52	52.07	51.30	57.80	40.66	72.54	74.57	78.02	62.61	50.10	47.77	53.93	40.83
22	67.49	67.45	72.23	61.79	54.59	55.73	63.17	43.22	66.79	65.37	72.86	61.86	54.23	57.10	60.37	43.82
23	69.22	74.39	73.47	56.18	57.70	52.57	46.12	29.76	70.52	67.46	71.13	60.36	49.77	56.58	63.20	48.14
24	71.29	71.96	72.56	53.68	48.95	46.03	39.93	29.34	68.04	63.17	66.54	50.21	45.43	48.74	45.37	28.29
25	65.82	69.97	70.17	56.35	52.73	53.08	60.63	42.87	69.66	71.75	76.71	58.23	54.39	57.36	61.60	46.22
26	67.72	68.61	68.83	57.97	54.00	49.58	47.12	29.93	69.14	64.59	71.64	56.67	50.10	51.68	52.42	40.12
27	70.52	73.64	71.42	58.78	52.37	53.87	57.61	37.69	68.41	64.60	69.75	62.29	48.12	56.51	58.60	40.34
28	65.85	68.78	69.51	61.42	47.36	51.40	50.96	32.96	70.17	63.87	67.56	61.90	46.28	53.93	58.09	40.21
29	72.76	75.25	74.54	63.99	53.66	55.52	53.00	33.23	68.27	67.61	74.48	70.97	55.50	55.25	47.16	32.04
30	69.67	71.34	72.31	70.05	52.21	52.86	53.64	37.64	65.50	63.20	70.54	65.60	46.28	53.57	43.34	28.29

## Sheet: Dist_2_m
Time series
speaker-microphone distance = 2 m
	L calc. (dB) = L (no mask) - L (mask attenuation)								L exp. (dB) - measured, speaker covered by the mask
t(s)	125	250	500	1000	2000	4000	8000	16000	125	250	500	1000	2000	4000	8000	16000
1	62.71	68.48	71.31	53.11	43.85	38.94	45.22	34.03	67.39	70.60	73.83	56.92	46.28	41.70	46.23	34.59
2	64.68	67.30	69.79	58.88	44.02	51.25	49.41	32.92	61.84	64.07	68.93	56.67	48.60	50.31	52.66	40.12
3	63.98	60.95	70.62	58.90	49.04	53.66	55.96	40.65	64.62	61.52	68.43	54.55	45.43	51.30	56.07	40.40
4	59.26	64.33	65.18	52.65	43.52	49.41	47.88	29.85	58.35	63.10	65.50	49.42	43.33	43.97	37.12
5	65.77	65.48	73.79	47.71	48.74	42.79	38.39	23.91	68.38	67.93	74.70	53.71	51.54	47.39	50.29	33.57
6	59.69	63.13	66.93	51.79	45.62	53.97	53.88	39.03	57.74	60.28	66.92	50.97	44.76	50.31	52.66	33.98
7	59.75	59.07	68.67	55.00	45.88	46.50	45.86	29.40	60.14	60.74	67.38	52.84	43.51	51.83	50.95	33.57
8	61.70	60.36	65.51	60.16	42.17	52.48	50.15	32.92	63.60	61.97	67.16	58.66	43.51	46.26	49.75	33.12
9	60.57	58.71	63.05	55.05	45.59	48.22	48.64	29.67	61.77	64.79	72.68	63.98	50.97	48.59	45.37	26.53
10	62.13	65.48	72.42	65.55	50.20	48.09	39.93	23.91	58.83	61.80	67.59	61.05	44.76	52.34	37.16	22.43
11	66.08	70.29	72.84	58.57	44.81	41.59	47.21	35.47	65.63	69.21	72.91	57.73	46.28	47.77	50.29	34.07
12	60.47	63.42	70.43	56.74	48.92	53.77	52.53	37.60	65.38	62.47	70.61	57.20	49.77	49.29	52.66	40.25
13	63.65	60.83	67.98	56.66	45.59	53.66	55.11	40.65	59.66	64.05	66.29	50.21	43.51	50.30	55.46	40.12
14	57.86	63.44	64.30	51.99	41.46	39.62	37.11	22.27	67.56	66.37	70.75	46.53	48.60	44.16	37.46
15	66.56	67.09	73.91	52.02	49.93	49.15	49.40	35.25	60.61	63.27	72.70	53.71	47.78	50.88	54.18	40.12
16	57.86	58.94	67.27	52.65	44.39	53.24	51.92	35.32	58.81	60.19	68.65	52.30	46.28	45.42	46.23	28.89
17	59.02	60.24	67.09	55.38	43.52	52.56	50.51	32.89	62.21	61.23	67.21	56.56	44.76	52.84	50.95	33.22
18	63.26	61.57	66.01	59.37	40.79	48.22	48.64	32.78	61.31	59.65	62.03	55.65	34.86	46.52	49.75	31.97
19	61.06	63.64	72.49	64.12	50.90	46.50	43.78	29.40	62.28	66.24	73.09	64.19	50.97	52.36	41.45	22.43
20	57.30	61.94	66.18	62.12	42.84	47.42	38.39	23.43	59.27	60.37	68.64	62.52	44.38	41.22	36.79	22.43
21	66.56	70.90	73.09	59.76	44.31	44.30	48.64	36.90	66.10	67.84	69.26	57.73	43.51	47.77	50.29	33.22
22	62.11	60.76	71.04	56.15	49.32	53.85	52.87	37.60	65.18	62.06	70.46	57.50	49.77	50.96	55.79	40.40
23	62.13	63.67	63.69	57.46	43.89	52.92	54.75	39.05	59.67	64.22	66.28	50.21	43.51	47.39	49.14	32.55
24	59.21	59.06	63.65	42.16	43.71	39.62	38.39	22.27	67.86	67.04	74.29	47.20	50.79	44.16	37.82
25	66.37	67.07	74.24	52.55	49.93	54.14	53.88	37.65	60.97	62.87	65.95	54.02	45.43	49.77	54.18	40.12
26	59.08	59.72	67.49	52.65	44.39	43.49	42.97	29.50	59.80	60.04	68.85	52.43	47.40	48.74	46.23	27.78
27	61.40	60.36	66.39	59.70	42.79	52.49	50.51	32.92	62.42	61.05	66.83	57.20	44.76	50.31	50.08	33.57
28	61.77	59.65	63.75	55.05	40.79	49.94	49.40	32.92	61.11	59.46	65.60	56.18	46.28	48.59	49.75	31.97
29	61.44	63.86	72.02	63.72	51.48	47.67	39.93	23.91	62.80	66.42	73.01	65.47	50.31	51.30	41.32	22.43
30	56.59	61.94	66.72	61.87	40.31	40.47	35.34	21.67	58.46	60.19	68.11	62.85	44.38	41.22	37.22

## Sheet: Dist_3_m
Time series
speaker-microphone distance = 3 m
	L calc. (dB) = L (no mask) - L (mask attenuation)								L exp. (dB) - measured, speaker covered by the mask
t(s)	125	250	500	1000	2000	4000	8000	16000	125	250	500	1000	2000	4000	8000	16000
1	60.51	70.01	71.17	57.62	43.32	40.46	44.65	31.87	62.08	67.35	71.14	58.84	47.20	47.77	47.74	31.97
2	56.82	62.13	70.63	56.35	47.94	51.48	49.52	32.92	59.32	61.35	68.02	55.56	46.53	49.77	54.58	40.12
3	58.76	60.62	67.30	54.92	44.23	51.23	53.00	37.62	60.20	61.90	66.81	50.21	38.15	41.70	36.23
4	59.10	60.97	66.65	50.87	39.54	39.61	32.12	19.00	63.85	66.85	74.17	46.28	47.40	44.74	41.45	26.53
5	60.89	67.80	74.45	52.55	49.37	47.72	47.63	32.78	56.87	58.59	64.49	52.37	41.74	47.77	51.44	33.98
6	53.62	59.49	68.25	51.79	43.85	51.80	49.52	32.92	55.24	61.38	69.37	53.17	46.28	46.27	48.57	28.89
7	53.44	59.01	65.76	56.71	42.43	50.75	48.94	29.40	57.59	60.86	67.22	59.27	38.42	46.27	43.44	28.89
8	57.83	60.02	67.45	57.14	40.10	48.22	47.21	29.40	55.82	61.01	71.97	59.27	45.43	45.41	47.16	26.53
9	55.77	61.54	73.10	62.99	49.54	43.48	38.01	19.00	58.66	60.83	67.29	63.86	47.78	48.68	40.64
10	56.45	57.89	65.73	59.82	40.97	46.10	35.30	19.00	54.98	59.19	66.83	62.19	41.46	40.97	35.15
11	59.11	65.31	72.22	59.18	47.94	50.68	48.64	32.87	62.52	69.66	71.22	57.73	43.51	41.45	44.69	32.17
12	58.28	60.62	68.11	54.92	44.95	52.92	53.36	37.62	57.97	62.11	70.44	55.59	47.20	49.77	50.87	33.57
13	59.09	61.50	67.02	50.87	40.51	37.68	35.30	19.00	60.01	61.82	65.39	54.84	44.31	49.77	53.46	40.12
14	60.11	67.84	74.40	51.91	49.37	46.37	42.97	29.18	59.73	60.94	66.64	50.61	37.89	40.74	35.15
15	55.29	58.38	63.90	46.69	40.97	51.70	51.08	35.28	64.12	66.85	74.30	52.37	48.60	44.75	47.74	33.12
16	53.96	60.18	69.72	53.11	45.38	49.01	48.50	29.40	54.36	59.98	68.14	50.97	43.51	47.77	50.86	33.57
17	57.89	59.98	67.96	59.71	40.79	47.91	42.97	29.04	54.30	60.20	65.64	55.08	41.60	49.28	48.57	29.89
18	55.42	61.42	73.05	60.01	46.05	47.31	46.75	29.25	58.16	61.01	66.82	57.60	38.43	45.42	49.14	28.89
19	57.25	58.92	65.27	62.78	48.23	45.66	35.30	20.38	57.05	61.92	72.59	64.29	48.60	44.37	35.41
20	54.44	58.05	66.64	61.96	42.24	39.62	32.12	20.38	57.38	59.44	65.81	60.66	41.74	48.67	35.80
21	61.68	69.91	71.17	57.99	43.32	47.42	47.54	34.01	61.96	69.06	71.14	58.10	41.74	47.77	47.74	32.11
22	56.34	60.29	71.74	56.35	47.94	50.94	49.52	32.87	58.87	62.38	71.38	57.36	49.16	47.39	49.75	33.57
23	60.47	61.71	62.44	55.76	43.47	51.23	52.58	36.02	61.04	63.08	66.72	51.22	38.71	49.77	53.46	40.00
24	55.77	60.95	66.95	42.16	42.43	39.62	32.12	18.16	63.76	63.17	72.65	41.75	43.51	41.22	34.77
25	60.64	67.21	74.80	52.55	49.15	53.24	51.37	35.28	58.14	65.16	69.87	52.37	47.20	49.77	52.66	33.98
26	54.97	59.99	68.72	51.25	43.85	40.47	39.93	29.09	53.84	59.73	67.93	50.97	43.51	41.72	43.41
27	56.25	59.27	65.89	58.63	41.30	51.14	48.94	29.40	57.38	60.64	66.72	57.54	41.74	50.10	48.57	30.61
28	55.75	58.49	66.48	54.07	40.10	48.22	47.21	29.40	54.62	59.71	64.69	55.97	36.11	44.29	47.16	26.53
29	56.22	62.24	73.09	63.33	49.98	46.56	39.07	22.17	58.82	63.02	72.63	64.34	49.77	50.08	40.64
30	56.88	58.38	65.77	59.84	40.31	39.62	32.20	16.78	55.79	60.47	67.02	62.03	40.93	40.82	34.31

## Sheet: Dist_4_m
Time series
speaker-microphone distance = 4 m
	L calc. (dB) = L (no mask) - L (mask attenuation)								L exp. (dB) - measured, speaker covered by the mask
t(s)	125	250	500	1000	2000	4000	8000	16000	125	250	500	1000	2000	4000	8000	16000
1	60.78	69.01	67.18	57.19	42.84	38.94	42.97	29.66	60.73	68.71	67.58	55.41	41.74	45.41	46.23	30.00
2	56.24	60.44	65.65	54.92	46.67	50.08	48.24	29.57	58.21	61.65	66.92	56.90	47.20	46.27	47.17	31.38
3	58.08	60.48	61.18	54.78	41.90	49.00	50.53	32.92	59.28	61.53	59.91	50.51	38.71	47.77	50.87	33.57
4	54.78	59.35	60.39	43.68	38.60	35.62	31.81	11.43	61.88	64.55	63.70	44.31	43.51	40.44	30.61
5	61.26	67.27	70.05	51.25	48.16	50.08	49.20	32.83	57.05	64.52	70.47	49.78	45.43	47.19	49.75	33.12
6	54.22	60.36	63.25	51.42	42.73	41.59	38.39	23.07	53.51	59.11	63.17	49.29	41.74	41.17	36.10
7	53.30	59.80	62.77	58.38	41.46	48.22	45.86	29.12	55.14	60.05	63.49	56.07	37.89	48.28	45.39	28.89
8	55.64	59.62	61.57	52.96	39.29	45.88	44.65	29.12	53.88	58.89	60.90	54.39	38.15	44.28	45.37	26.53
9	54.94	61.51	67.59	62.29	48.28	45.07	35.30	19.00	56.30	63.25	68.53	62.26	47.78	46.38	35.41
10	53.30	58.55	63.59	58.92	39.16	35.42	25.74		53.70	59.91	64.29	58.08	36.32	35.99	30.41
11	59.85	66.89	64.85	57.51	41.83	48.22	43.99	29.12	61.55	69.39	67.53	56.05	41.74	37.14	38.42	28.29
12	58.87	59.99	64.69	56.18	46.74	50.71	51.27	35.28	56.73	60.59	66.09	54.95	47.20	47.77	47.75	31.97
13	56.79	61.31	60.66	49.23	38.60	42.79	39.93	21.55	58.67	60.47	60.81	54.35	41.32	47.77	50.86	33.57
14	61.60	67.22	68.64	46.00	46.46	44.30	38.39	22.22	56.90	59.46	60.18	46.76	37.65	35.62	31.38
15	54.45	58.46	60.64	50.13	41.83	49.67	48.64	32.76	62.66	67.15	70.89	50.88	47.40	46.27	47.74	33.12
16	53.08	60.29	64.03	53.28	43.93	43.49	41.96	22.57	53.99	59.74	63.49	50.31	41.74	45.42	41.60	26.53
17	55.64	59.78	62.20	58.24	39.29	48.47	44.65	29.04	54.18	60.10	63.12	56.07	37.90	48.59	45.37	27.78
18	54.22	59.34	64.39	57.87	44.35	45.08	43.99	23.43	55.37	59.48	61.32	55.08	38.15	44.37	45.37	28.89
19	54.54	61.76	65.55	61.97	47.58	43.97	35.30	19.00	55.73	62.37	68.44	62.19	47.78	44.11	34.73
20	52.76	58.92	63.91	61.47	41.30	37.69	31.81	17.29	53.88	58.62	63.23	58.10	38.43	44.06	31.69
21	57.02	62.85	65.25	56.24	46.18	50.08	47.88	29.33	61.74	69.28	67.78	55.62	41.74	44.36	46.23	30.79
22	57.62	59.40	62.38	54.74	43.22	49.79	50.81	32.92	58.02	61.15	66.48	55.25	47.20	46.26	47.16	30.61
23	56.34	60.69	60.32	49.23	38.60	35.78	31.90	11.43	59.56	61.29	59.32	54.35	41.35	47.77	50.87	33.57
24	61.60	67.32	69.16	50.72	47.83	45.16	45.22	29.18	59.70	62.05	61.38	44.39	41.74	35.05	32.30
25	54.14	58.55	60.48	51.42	41.54	49.15	47.21	29.40	60.74	65.95	70.77	49.16	44.76	47.77	49.75	33.12
26	53.11	60.07	63.02	51.59	42.43	48.22	45.86	29.04	53.51	59.79	63.17	50.31	41.74	41.06	36.33
27	56.80	60.14	62.66	58.55	39.29	43.97	42.97	22.98	55.14	60.05	63.28	56.07	37.90	49.29	45.37	28.89
28	54.58	61.51	66.60	61.71	47.85	44.51	39.93	21.55	53.88	58.89	60.90	55.08	38.15	44.37	44.31	26.53
29	53.90	58.55	63.47	59.87	42.30	43.61	31.81	15.53	56.07	62.86	68.61	62.26	48.60	46.38	35.05
30	52.49	58.78	62.91	60.13	40.88	37.69	31.90	13.39	53.88	59.88	64.09	58.42	36.93	35.99	30.88

## Sheet: Dist_5_m
Time series
speaker-microphone distance = 5 m
	L calc. (dB) = L (no mask) - L (mask attenuation)								L exp. (dB) - measured, speaker covered by the mask
t(s)	125	250	500	1000	2000	4000	8000	16000	125	250	500	1000	2000	4000	8000	16000
1	64.53	68.84	69.27	57.19	41.54	41.97	42.97	29.66	60.37	63.66	65.76	55.97	47.16	46.26	47.16	28.89
2	58.98	59.08	65.22	53.28	45.59	49.94	45.99	29.40	61.28	58.53	62.34	52.43	41.35	47.77	50.87	33.57
3	58.26	59.64	60.89	53.45	41.46	49.94	49.20	32.78	58.02	60.85	61.16	46.68	37.06	35.53	32.61
4	58.65	57.58	60.05	39.15	39.54	35.75	31.48	11.43	65.60	67.34	69.76	49.16	46.28	41.70	41.32	26.53
5	64.06	67.10	69.04	50.92	47.26	51.14	47.88	29.25	58.09	57.18	59.20	45.44	37.29	45.42	48.72	30.61
6	58.43	57.76	63.57	50.24	41.54	38.95	37.11	22.57	54.27	58.42	63.74	49.16	43.51	47.39	45.37	26.53
7	55.56	57.47	61.48	55.07	39.54	49.04	45.23	22.98	58.60	58.65	61.50	55.59	38.15	38.66	36.90	22.43
8	57.97	56.34	59.96	53.37	39.29	47.77	43.99	22.57	59.24	62.42	67.55	59.24	45.43	43.48	44.31	22.43
9	59.49	62.42	67.63	60.24	47.98	43.35	35.30	15.53	55.79	58.71	62.59	59.06	43.51	44.10	33.98
10	53.49	58.55	61.91	59.00	36.28	35.92	29.58	11.43	53.89	56.28	62.14	57.96	41.06	35.62	30.61
11	63.10	67.89	68.77	56.68	39.29	47.91	43.78	29.16	63.82	65.25	65.43	56.18	44.38	46.27	44.31	26.53
12	60.28	59.81	66.01	55.69	46.67	47.42	45.99	29.40	61.60	59.88	63.17	51.83	41.47	47.77	51.45	33.57
13	59.29	60.65	61.51	49.64	39.29	49.28	49.20	32.78	58.09	60.84	61.21	46.76	37.29	37.08	34.35
14	63.60	62.93	64.82	42.83	44.02	35.92	30.82		65.13	67.23	69.31	44.39	46.28	41.72	36.88
15	57.66	65.42	66.68	50.92	44.84	51.08	47.88	29.40	59.93	57.87	59.10	48.75	41.35	45.42	49.14	31.97
16	58.30	56.82	63.16	50.72	41.54	40.47	39.93	20.38	55.06	58.42	63.98	49.78	43.51	46.27	45.37	22.43
17	56.96	57.47	62.10	55.07	40.97	49.04	44.65	22.66	58.46	58.36	61.29	55.59	38.12	44.74	41.32
18	57.02	55.48	58.58	53.91	31.74	45.47	42.27	22.57	58.82	62.42	67.01	56.18	43.42	43.49	44.23	22.43
19	59.65	63.27	67.82	61.13	47.56	43.97	35.30	17.29	56.65	59.79	63.23	59.77	46.28	44.11	34.73
20	54.54	56.72	63.79	60.85	37.78	35.92	30.78	11.43	54.18	56.28	62.32	58.78	41.06	35.62	30.61
21	63.36	68.33	69.27	56.68	40.97	47.91	43.78	29.09	63.82	65.80	64.19	54.98	41.35	44.36	44.31	24.39
22	59.48	59.48	65.84	55.34	46.67	47.42	45.99	29.40	62.19	59.71	65.15	55.25	47.20	46.26	50.86	33.57
23	59.75	60.43	61.24	49.64	39.29	49.28	49.20	32.78	58.54	61.25	61.21	46.76	37.82	44.75	44.18	22.43
24	63.42	62.56	64.47	42.83	43.71	35.92	29.64		64.91	66.81	68.60	41.61	44.76	40.68	32.96
25	58.30	65.65	66.74	50.46	44.84	51.14	47.88	29.25	59.47	58.95	62.08	48.75	41.60	45.41	49.75	31.97
26	58.30	56.82	63.16	49.57	41.54	38.95	38.39	18.89	56.90	57.34	63.67	49.78	43.51	41.58	41.32
27	56.61	57.12	61.70	55.07	39.54	49.04	44.65	23.43	58.46	58.23	60.58	53.17	38.43	46.27	45.37	26.53
28	57.56	55.48	59.76	53.37	37.40	45.50	42.27	22.57	54.23	56.95	59.86	52.84	41.47	43.49	44.23	22.43
29	59.58	63.07	67.70	61.13	47.26	43.35	35.30	17.29	59.88	63.63	67.86	61.28	46.28	44.10	34.73
30	53.82	56.86	63.08	58.98	37.78	35.92	30.88		54.18	56.74	62.76	59.04	41.06	35.62	31.76
