# Supplementary material for: Speech Impaired by Half Masks Used for the Respiratory Tract Protection
Source: Int J Environ Res Public Health. 2022 Jun 8;19(12):7012. doi: 10.3390/ijerph19127012 (PMC9222881; doi:10.3390/ijerph19127012)
Supplement: Supplementary file 1 [file ijerph-19-07012-s001.zip › Speech_72dB_FFP3plus.ods]

## Sheet: Dist_1_m
Time series
speaker-microphone distance = 1 m
	L calc. (dB) = L (no mask) - L (mask attenuation)								L exp. (dB) - measured, speaker covered by the mask
t(s)	125	250	500	1000	2000	4000	8000	16000	125	250	500	1000	2000	4000	8000	16000
1	67.57	70.83	69.04	60.44	53.76	51.98	58.63	41.45	66.72	71.68	74.07	55.83	50.51	45.41	51.52	40.83
2	65.61	73.71	70.57	59.86	46.98	54.07	61.66	42.25	68.82	69.76	72.86	63.04	53.47	52.30	54.58	40.34
3	67.13	68.49	72.31	52.75	56.79	50.94	40.65	29.01	68.75	66.79	73.17	60.99	53.71	54.19	61.54	48.12
4	70.56	72.89	72.52	55.46	49.92	48.91	54.05	35.84	65.21	65.42	68.15	56.15	44.76	46.27	45.39	33.98
5	64.19	67.96	67.98	56.01	53.50	51.48	58.33	41.84	66.65	70.50	73.68	50.31	53.85	50.96	48.57	34.77
6	66.54	67.37	67.37	56.40	53.83	52.57	55.84	37.49	65.26	63.91	68.58	57.18	49.77	52.67	58.78	46.19
7	70.73	74.50	72.48	62.96	50.72	49.66	51.42	33.95	64.79	65.17	71.69	57.22	51.83	52.67	55.08	40.21
8	69.88	70.29	69.95	59.35	46.92	50.62	50.16	32.76	69.18	64.75	68.21	64.14	46.28	52.30	53.16	40.21
9	68.18	73.63	72.78	67.00	51.73	55.09	51.68	35.23	65.62	64.78	72.32	65.23	52.90	51.30	54.58	40.21
10	67.96	70.17	70.03	67.54	50.72	48.91	52.84	35.84	64.19	66.46	71.57	68.59	54.51	53.57	45.37	33.06
11	67.90	73.91	69.67	60.67	55.25	51.57	58.63	40.46	70.27	73.48	75.43	63.61	50.97	50.30	54.94	43.91
12	64.90	72.82	70.15	59.34	47.73	54.07	61.66	42.25	66.28	65.99	73.57	60.42	54.95	52.84	57.18	43.82
13	67.48	70.24	72.49	54.30	57.03	50.48	40.26	29.14	67.69	66.89	66.39	60.30	49.16	52.42	59.94	46.27
14	70.50	72.36	71.92	52.98	48.97	47.59	52.96	32.81	65.77	64.66	67.21	48.60	47.40	44.16	41.64	30.00
15	64.02	69.37	69.08	55.65	53.62	51.67	58.80	41.84	65.58	69.98	74.54	57.84	54.95	54.55	58.52	46.19
16	66.66	67.48	67.99	56.76	53.60	50.46	47.77	32.76	65.58	64.17	69.98	56.13	49.29	45.42	46.24	40.00
17	70.61	74.29	71.81	60.55	49.07	52.20	56.61	37.49	66.79	64.72	68.81	62.75	48.12	54.88	56.74	40.21
18	60.83	66.07	67.42	58.22	48.26	50.76	50.16	32.76	67.85	63.93	66.83	60.02	46.28	49.77	54.58	40.21
19	71.70	74.93	73.38	64.83	51.94	54.81	52.32	33.03	66.16	66.63	73.94	69.42	56.05	55.15	47.16	33.06
20	68.30	70.64	71.18	68.83	51.22	51.86	52.84	37.44	62.32	64.82	69.30	64.71	47.20	47.11	41.60	30.00
21	66.21	73.92	67.74	58.82	51.57	50.30	57.00	40.46	70.16	73.69	73.98	63.82	50.97	50.31	54.94	43.91
22	66.49	67.25	71.43	61.09	54.09	54.73	62.37	43.02	66.28	66.17	71.35	61.24	54.95	52.84	56.67	43.82
23	68.22	74.19	72.67	55.48	57.20	51.57	45.32	29.56	67.50	67.07	65.30	60.87	50.41	52.84	59.94	46.27
24	70.29	71.76	71.76	52.98	48.45	45.03	39.13	29.14	65.64	64.66	65.47	48.60	47.40	44.16	41.60	30.00
25	64.82	69.77	69.37	55.65	52.23	52.08	59.83	42.67	66.07	70.48	74.28	57.96	54.95	54.55	58.78	46.19
26	66.72	68.41	68.03	57.27	53.50	48.58	46.32	29.73	65.78	64.17	67.92	57.12	49.29	47.19	46.24	40.00
27	69.52	73.44	70.62	58.08	51.87	52.87	56.81	37.49	66.65	64.72	67.28	63.27	48.12	54.39	55.62	40.21
28	64.85	68.58	68.71	60.72	46.86	50.40	50.16	32.76	67.85	63.69	66.06	60.82	46.28	49.77	54.58	40.21
29	71.76	75.05	73.74	63.29	53.16	54.52	52.20	33.03	66.16	66.88	72.72	69.77	56.58	53.57	47.16	33.06
30	68.67	71.14	71.51	69.35	51.71	51.86	52.84	37.44	62.59	64.75	68.80	65.51	45.43	47.11	38.50	28.29

## Sheet: Dist_2_m
Time series
speaker-microphone distance = 2 m
	L calc. (dB) = L (no mask) - L (mask attenuation)								L exp. (dB) - measured, speaker covered by the mask
t(s)	125	250	500	1000	2000	4000	8000	16000	125	250	500	1000	2000	4000	8000	16000
1	61.71	68.28	70.51	52.41	43.35	37.94	44.42	33.83	63.69	70.10	72.30	59.04	44.76	47.77	50.95	34.07
2	63.68	67.10	68.99	58.18	43.52	50.25	48.61	32.72	61.74	61.32	70.43	58.29	50.88	49.29	52.36	40.02
3	62.98	60.75	69.82	58.20	48.54	52.66	55.16	40.45	60.37	64.06	64.29	53.66	43.51	48.59	55.24	40.25
4	58.26	64.13	64.38	51.95	43.02	48.41	47.08	29.65	64.44	63.86	65.62	47.20	46.28	40.94	35.80
5	64.77	65.28	72.99	47.01	48.24	41.79	37.59	23.71	59.42	64.52	73.32	52.67	47.78	49.77	53.88	40.12
6	58.69	62.93	66.13	51.09	45.12	52.97	53.08	38.83	57.83	59.20	66.87	52.17	44.76	41.72	43.41	28.89
7	58.75	58.87	67.87	54.30	45.38	45.50	45.06	29.20	60.58	60.06	66.18	58.95	43.33	50.96	50.95	33.57
8	60.70	60.16	64.71	59.46	41.67	51.48	49.35	32.72	60.84	59.27	63.25	56.18	38.71	44.36	49.75	33.12
9	59.57	58.51	62.25	54.35	45.09	47.22	47.84	29.47	60.61	64.76	71.72	65.60	51.83	50.08	41.20	26.53
10	61.13	65.28	71.62	64.85	49.70	47.09	39.13	23.71	57.32	59.65	66.97	63.09	41.18	40.97	36.48	22.43
11	65.08	70.09	72.04	57.87	44.31	40.59	46.41	35.27	60.59	60.69	71.10	55.50	50.60	49.77	52.66	40.02
12	59.47	63.22	69.63	56.04	48.42	52.77	51.73	37.40	61.76	63.04	65.14	56.74	46.53	49.77	55.88	40.25
13	62.65	60.63	67.18	55.96	45.09	52.66	54.31	40.45	57.00	60.26	63.20	43.51	41.60	40.79	36.10	22.43
14	56.86	63.24	63.50	51.29	40.96	38.62	36.31	22.07	65.22	66.73	73.57	53.12	50.31	50.31	53.88	40.04
15	65.56	66.89	73.11	51.32	49.43	48.15	48.60	35.05	58.45	59.89	68.01	52.84	46.28	41.72	41.60	31.97
16	56.86	58.74	66.47	51.95	43.89	52.24	51.12	35.12	60.47	59.79	66.70	58.50	45.27	50.96	50.95	33.57
17	58.02	60.04	66.29	54.68	43.02	51.56	49.71	32.69	61.20	59.71	63.88	56.18	41.74	47.18	49.75	33.22
18	62.26	61.37	65.21	58.67	40.29	47.22	47.84	32.58	60.50	63.56	72.09	64.53	52.67	48.71	41.20	26.53
19	60.06	63.44	71.69	63.42	50.40	45.50	42.98	29.20	55.88	60.73	66.35	61.62	41.60	43.86	32.30
20	56.30	61.74	65.38	61.42	42.34	46.42	37.59	23.23	56.35	57.96	65.78	61.62	44.31	40.97	36.48	22.43
21	65.56	70.70	72.29	59.06	43.81	43.30	47.84	36.70	59.47	61.97	69.68	56.38	50.60	49.77	52.66	39.95
22	61.11	60.56	70.24	55.45	48.82	52.85	52.07	37.40	62.47	60.97	66.98	55.71	46.48	49.77	55.88	40.25
23	61.13	63.47	62.89	56.76	43.39	51.92	53.95	38.85	57.34	62.49	64.01	52.37	41.60	40.82	36.23	22.43
24	58.21	58.86	62.85	41.46	43.21	38.62	37.59	22.07	65.23	66.73	73.63	53.47	50.31	47.39	49.75	39.82
25	65.37	66.87	73.44	51.85	49.43	53.14	53.08	37.45	58.02	59.10	67.23	52.17	44.76	49.15	52.35	40.00
26	58.08	59.52	66.69	51.95	43.89	42.49	42.17	29.30	59.27	59.46	66.13	57.60	45.32	50.96	50.95	33.22
27	60.40	60.16	65.59	59.00	42.29	51.49	49.71	32.72	61.84	60.64	65.11	57.96	41.74	47.77	49.75	33.57
28	60.77	59.45	62.95	54.35	40.29	48.94	48.60	32.72	60.20	63.56	71.97	64.66	52.24	44.37	40.53	22.43
29	60.44	63.66	71.22	63.02	50.98	46.67	39.13	23.71	55.82	60.86	66.24	61.95	41.74	49.71	36.88	22.43
30	55.59	61.74	65.92	61.17	39.81	39.47	34.54	21.47	56.67	58.15	65.68	62.21	44.31	40.97	36.60

## Sheet: Dist_3_m
Time series
speaker-microphone distance = 3 m
	L calc. (dB) = L (no mask) - L (mask attenuation)								L exp. (dB) - measured, speaker covered by the mask
t(s)	125	250	500	1000	2000	4000	8000	16000	125	250	500	1000	2000	4000	8000	16000
1	59.51	69.81	70.37	56.92	42.82	39.46	43.85	31.67	60.73	70.64	70.74	58.60	45.43	41.00	43.41	32.17
2	55.82	61.93	69.83	55.65	47.44	50.48	48.72	32.72	54.50	60.47	71.42	56.65	48.75	47.77	50.87	33.57
3	57.76	60.42	66.50	54.22	43.73	50.23	52.20	37.42	59.56	61.45	62.10	56.05	44.31	48.59	52.83	40.00
4	58.10	60.77	65.85	50.17	39.04	38.61	31.32	18.80	54.69	59.55	65.95	41.36	38.15	40.57	35.41
5	59.89	67.60	73.65	51.85	48.87	46.72	46.83	32.58	60.10	68.16	73.90	53.22	49.29	49.16	50.86	33.57
6	52.62	59.29	67.45	51.09	43.35	50.80	48.72	32.72	54.62	61.08	68.11	50.97	43.51	41.45	37.46	28.89
7	52.44	58.81	64.96	56.01	41.93	49.75	48.14	29.20	54.94	59.47	65.29	57.34	41.35	48.59	48.58	30.61
8	56.83	59.82	66.65	56.44	39.60	47.22	46.41	29.20	55.08	59.07	65.58	56.05	38.71	44.36	47.16	31.97
9	54.77	61.34	72.30	62.29	49.04	42.48	37.21	18.80	54.97	62.23	72.64	63.90	50.31	48.22	40.53	22.43
10	55.45	57.69	64.93	59.12	40.47	45.10	34.50	18.80	56.48	59.37	64.89	60.31	41.06	40.60	32.30
11	58.11	65.11	71.42	58.48	47.44	49.68	47.84	32.67	58.69	65.76	71.23	59.67	47.20	46.27	48.72	31.97
12	57.28	60.42	67.31	54.22	44.45	51.92	52.56	37.42	57.17	61.02	67.27	55.22	44.38	49.77	54.02	40.12
13	58.09	61.30	66.22	50.17	40.01	36.68	34.50	18.80	58.86	61.71	66.37	50.51	38.15	40.76	35.41
14	59.11	67.64	73.60	51.21	48.87	45.37	42.17	28.98	59.60	67.90	73.72	52.84	48.29	44.75	41.20	24.39
15	54.29	58.18	63.10	45.99	40.47	50.70	50.28	35.08	54.36	58.84	63.39	47.78	41.74	47.19	50.86	33.57
16	52.96	59.98	68.92	52.41	44.88	48.01	47.70	29.20	53.29	60.58	68.65	52.30	45.43	47.77	48.57	30.61
17	56.89	59.78	67.16	59.01	40.29	46.91	42.17	28.84	56.55	60.19	66.70	59.00	41.74	46.26	41.60	27.78
18	54.42	61.22	72.25	59.31	45.55	46.31	45.95	29.05	54.54	61.82	72.29	59.46	45.43	43.49	47.16	28.89
19	56.25	58.72	64.47	62.08	47.73	44.66	34.50	20.18	56.67	59.60	64.26	63.37	47.78	48.20	35.80
20	53.44	57.85	65.84	61.26	41.74	38.62	31.32	20.18	53.46	58.45	66.14	61.72	41.60	40.74	35.41
21	60.68	69.71	70.37	57.29	42.82	46.42	46.74	33.81	60.02	69.95	70.26	57.32	43.51	46.26	47.74	32.67
22	55.34	60.09	70.94	55.65	47.44	49.94	48.72	32.67	55.73	61.31	71.07	58.54	48.75	46.26	49.75	33.57
23	59.47	61.51	61.64	55.06	42.97	50.23	51.78	35.82	59.71	62.91	60.64	53.71	37.90	48.59	51.89	40.00
24	54.77	60.75	66.15	41.46	41.93	38.62	31.32	17.96	58.54	63.44	73.19	45.43	44.76	40.47	34.73
25	59.64	67.01	74.00	51.85	48.65	52.24	50.57	35.08	57.28	66.67	68.92	52.37	47.78	47.77	50.86	33.57
26	53.97	59.79	67.92	50.55	43.35	39.47	39.13	28.89	52.83	60.02	67.56	50.97	43.51	41.33	37.46	27.78
27	55.25	59.07	65.09	57.93	40.80	50.14	48.14	29.20	55.82	59.47	65.29	57.22	43.19	49.29	48.57	33.12
28	54.75	58.29	65.68	53.37	39.60	47.22	46.41	29.20	54.35	58.89	65.85	56.05	38.71	44.37	47.16	28.89
29	55.22	62.04	72.29	62.63	49.48	45.56	38.27	21.97	56.38	62.64	72.64	64.32	49.77	48.68	40.67
30	55.88	58.18	64.97	59.14	39.81	38.62	31.40	16.58	55.24	59.20	65.37	60.15	40.81	40.60	33.66

## Sheet: Dist_4_m
Time series
speaker-microphone distance = 4 m
	L calc. (dB) = L (no mask) - L (mask attenuation)								L exp. (dB) - measured, speaker covered by the mask
t(s)	125	250	500	1000	2000	4000	8000	16000	125	250	500	1000	2000	4000	8000	16000
1	59.78	68.81	66.38	56.49	42.34	37.94	42.17	29.46	58.69	66.91	66.25	57.12	41.74	43.48	45.37	28.89
2	55.24	60.24	64.85	54.22	46.17	49.08	47.44	29.37	57.65	61.30	66.15	56.70	48.75	44.75	47.75	33.57
3	57.08	60.28	60.38	54.08	41.40	48.00	49.73	32.72	56.74	61.23	61.05	49.78	41.74	46.26	48.73	33.12
4	53.78	59.15	59.59	42.98	38.10	34.62	31.01	11.23	59.76	64.40	67.15	43.51	44.76	40.57	33.17
5	60.26	67.07	69.25	50.55	47.66	49.08	48.40	32.63	52.66	63.88	66.99	51.46	44.38	45.42	49.75	33.12
6	53.22	60.16	62.45	50.72	42.23	40.59	37.59	22.87	53.06	59.04	63.11	50.79	44.38	41.30	41.32	22.43
7	52.30	59.60	61.97	57.68	40.96	47.22	45.06	28.92	54.54	59.65	62.49	56.95	41.74	46.27	45.39	28.89
8	54.64	59.42	60.77	52.26	38.79	44.88	43.85	28.92	52.66	57.60	58.29	52.90	32.92	40.89	44.23	26.53
9	53.94	61.31	66.79	61.59	47.78	44.07	34.50	18.80	55.49	62.37	67.28	62.94	49.16	46.35	35.12
10	52.30	58.35	62.79	58.22	38.66	34.42	24.94		53.16	59.46	64.67	61.71	40.81	35.99	32.67
11	58.85	66.69	64.05	56.81	41.33	47.22	43.19	28.92	57.73	63.27	65.46	58.08	47.20	46.27	47.16	30.61
12	57.87	59.79	63.89	55.48	46.24	49.71	50.47	35.08	56.54	58.42	62.54	54.02	44.24	46.27	50.87	33.57
13	55.79	61.11	59.86	48.53	38.10	41.79	39.13	21.35	56.20	60.80	60.59	48.60	38.43	35.53	33.17
14	60.60	67.02	67.84	45.30	45.96	43.30	37.59	22.02	60.46	66.67	68.56	47.40	46.28	41.72	40.77
15	53.45	58.26	59.84	49.43	41.33	48.67	47.84	32.56	52.80	57.38	58.62	46.28	37.55	44.37	49.75	33.12
16	52.08	60.09	63.23	52.58	43.43	42.49	41.16	22.37	52.26	60.26	64.39	50.79	45.43	44.75	45.37	26.53
17	54.64	59.58	61.40	57.54	38.79	47.47	43.85	28.84	55.61	59.65	62.59	58.29	41.60	43.48	41.20	24.39
18	53.22	59.14	63.59	57.17	43.85	44.08	43.19	23.23	54.02	61.16	65.91	58.76	46.53	43.49	44.23	26.53
19	53.54	61.56	64.75	61.27	47.08	42.97	34.50	18.80	53.41	57.87	63.97	61.88	47.78	44.11	34.73
20	51.76	58.72	63.11	60.77	40.80	36.69	31.01	17.09	52.09	58.78	63.79	60.76	44.02	35.99	33.17
21	56.02	62.65	64.45	55.54	45.68	49.08	47.08	29.13	58.54	63.59	65.30	58.08	47.20	44.74	47.16	27.78
22	56.62	59.20	61.58	54.04	42.72	48.79	50.01	32.72	57.11	58.53	62.82	54.02	44.24	46.26	50.86	33.57
23	55.34	60.49	59.52	48.53	38.10	34.78	31.10	11.23	56.23	60.80	60.59	49.78	38.43	40.56	33.42
24	60.60	67.12	68.36	50.02	47.33	44.16	44.42	28.98	60.47	66.55	68.43	47.40	46.28	41.72	40.93
25	53.14	58.35	59.68	50.72	41.04	48.15	46.41	29.20	52.83	57.67	59.61	47.78	41.32	44.36	49.75	33.12
26	52.11	59.87	62.22	50.89	41.93	47.22	45.06	28.84	52.29	60.59	64.39	50.79	45.43	45.42	45.37	24.39
27	55.80	59.94	61.86	57.85	38.79	42.97	42.17	22.78	55.62	59.65	62.59	57.98	41.60	44.75	41.32	26.53
28	53.58	61.31	65.80	61.01	47.35	43.51	39.13	21.35	53.42	61.16	65.80	58.76	44.38	43.40	45.31	26.53
29	52.90	58.35	62.67	59.17	41.80	42.61	31.01	15.33	53.41	58.23	63.77	61.88	47.78	46.35	34.73
30	51.49	58.58	62.11	59.43	40.38	36.69	31.10	13.19	52.09	58.78	63.61	60.97	44.02	35.99	33.42

## Sheet: Dist_5_m
Time series
speaker-microphone distance = 5 m
	L calc. (dB) = L (no mask) - L (mask attenuation)								L exp. (dB) - measured, speaker covered by the mask
t(s)	125	250	500	1000	2000	4000	8000	16000	125	250	500	1000	2000	4000	8000	16000
1	63.53	68.64	68.47	56.49	41.04	40.97	42.17	29.46	62.13	65.96	66.47	57.36	41.45	41.70	41.60	26.53
2	57.98	58.88	64.42	52.58	45.09	48.94	45.19	29.20	59.70	59.27	65.35	55.62	47.20	43.49	47.17	31.97
3	57.26	59.44	60.09	52.75	40.96	48.94	48.40	32.58	57.59	60.39	60.94	49.42	38.43	46.26	47.13	28.89
4	57.65	57.38	59.25	38.45	39.04	34.75	30.68	11.23	62.75	64.85	66.25	44.39	44.76	35.53	30.61
5	63.06	66.90	68.24	50.22	46.76	50.14	47.08	29.05	56.43	63.35	64.82	49.78	44.38	45.42	47.16	31.97
6	57.43	57.56	62.77	49.54	41.04	37.95	36.31	22.37	57.42	56.95	63.85	51.30	41.74	37.44	37.54
7	54.56	57.27	60.68	54.37	39.04	48.04	44.43	22.78	57.22	56.86	61.34	54.55	38.71	44.75	41.64	26.53
8	56.97	56.14	59.16	52.67	38.79	46.77	43.19	22.37	53.70	55.50	57.58	55.08	31.64	41.04	41.20	22.43
9	58.49	62.22	66.83	59.54	47.48	42.35	34.50	15.33	58.54	62.86	67.91	62.36	47.78	44.10	33.98
10	52.49	58.35	61.11	58.30	35.78	34.92	28.78	11.23	53.93	56.92	63.39	62.21	40.81	35.62	30.61
11	62.10	67.69	67.97	55.98	38.79	46.91	42.98	28.96	62.29	64.96	64.86	57.80	44.24	41.72	41.32	22.43
12	59.28	59.61	65.21	54.99	46.17	46.42	45.19	29.20	59.55	59.10	64.69	54.02	46.53	45.42	49.14	33.12
13	58.29	60.45	60.71	48.94	38.79	48.28	48.40	32.58	57.42	59.93	60.94	48.13	37.82	38.33	35.41
14	62.60	62.73	64.02	42.13	43.52	34.92	30.02		62.97	66.63	68.10	45.43	46.28	41.72	35.41
15	56.66	65.22	65.88	50.22	44.34	50.08	47.08	29.20	58.45	56.46	60.35	49.78	41.60	44.37	47.16	31.97
16	57.30	56.62	62.36	50.02	41.04	39.47	39.13	20.18	54.56	57.34	64.13	51.83	41.74	41.72	41.32	22.43
17	55.96	57.27	61.30	54.37	40.47	48.04	43.85	22.46	58.11	57.42	60.92	57.01	37.90	43.48	41.32
18	56.02	55.28	57.78	53.21	31.24	44.47	41.47	22.37	56.04	57.67	65.17	55.08	44.38	43.40	41.32	22.43
19	58.65	63.07	67.02	60.43	47.06	42.97	34.50	17.09	56.17	62.29	65.61	62.01	45.43	44.11	33.17
20	53.54	56.52	62.99	60.15	37.28	34.92	29.98	11.23	54.01	55.83	62.84	61.53	41.06	35.62	30.61
21	62.36	68.13	68.47	55.98	40.47	46.91	42.98	28.89	62.29	64.22	65.20	58.66	46.48	44.36	41.32	24.39
22	58.48	59.28	65.04	54.64	46.17	46.42	45.19	29.20	58.64	58.88	63.35	52.84	44.24	45.41	49.14	33.12
23	58.75	60.23	60.44	48.94	38.79	48.28	48.40	32.58	57.44	59.93	60.94	49.42	37.17	36.51	33.42
24	62.42	62.36	63.67	42.13	43.21	34.92	28.84		62.97	66.90	68.12	47.78	47.78	41.72	35.80
25	57.30	65.45	65.94	49.76	44.34	50.14	47.08	29.05	58.52	56.46	60.14	48.12	41.47	44.36	47.16	31.97
26	57.30	56.62	62.36	48.87	41.04	37.95	37.59	18.69	53.88	57.34	64.13	51.83	41.74	44.75	43.41
27	55.61	56.92	60.90	54.37	39.04	48.04	43.85	23.23	58.27	56.99	61.18	57.01	38.15	43.49	37.16	22.43
28	56.56	55.28	58.96	52.67	36.90	44.50	41.47	22.37	57.22	61.71	66.88	57.01	44.31	43.49	41.20	22.43
29	58.58	62.87	66.90	60.43	46.76	42.35	34.50	17.09	54.83	58.86	62.71	61.65	45.43	44.10	33.17
30	52.82	56.66	62.28	58.28	37.28	34.92	30.08		53.46	55.83	62.87	61.25	40.95	35.62	31.06

## Sheet: 10_s_intervals
FFP3+
Attenuation of speech measured and calculated for octave-wide frequency bands and distances from 1 to 5 m
Interval	distance (m)	t(s)	L(dB) calculated								L(dB) experimental
			125	250	500	1000	2000	4000	8000	16000	125	250	500	1000	2000	4000	8000	16000
21-30	1	1	66.21	73.92	67.74	58.82	51.57	50.30	57.00	40.46	70.16	73.69	73.98	63.82	50.97	50.31	54.94	43.91
	1	2	66.49	67.25	71.43	61.09	54.09	54.73	62.37	43.02	66.28	66.17	71.35	61.24	54.95	52.84	56.67	43.82
	1	3	68.22	74.19	72.67	55.48	57.20	51.57	45.32	29.56	67.50	67.07	65.30	60.87	50.41	52.84	59.94	46.27
	1	4	70.29	71.76	71.76	52.98	48.45	45.03	39.13	29.14	65.64	64.66	65.47	48.60	47.40	44.16	41.60	30.00
	1	5	64.82	69.77	69.37	55.65	52.23	52.08	59.83	42.67	66.07	70.48	74.28	57.96	54.95	54.55	58.78	46.19
	1	6	66.72	68.41	68.03	57.27	53.50	48.58	46.32	29.73	65.78	64.17	67.92	57.12	49.29	47.19	46.24	40.00
	1	7	69.52	73.44	70.62	58.08	51.87	52.87	56.81	37.49	66.65	64.72	67.28	63.27	48.12	54.39	55.62	40.21
	1	8	64.85	68.58	68.71	60.72	46.86	50.40	50.16	32.76	67.85	63.69	66.06	60.82	46.28	49.77	54.58	40.21
	1	9	71.76	75.05	73.74	63.29	53.16	54.52	52.20	33.03	66.16	66.88	72.72	69.77	56.58	53.57	47.16	33.06
	1	10	68.67	71.14	71.51	69.35	51.71	51.86	52.84	37.44	62.59	64.75	68.80	65.51	45.43	47.11	38.50	28.29
1-10	2	11	61.71	68.28	70.51	52.41	43.35	37.94	44.42	33.83	63.69	70.10	72.30	59.04	44.76	47.77	50.95	34.07
	2	12	63.68	67.10	68.99	58.18	43.52	50.25	48.61	32.72	61.74	61.32	70.43	58.29	50.88	49.29	52.36	40.02
	2	13	62.98	60.75	69.82	58.20	48.54	52.66	55.16	40.45	60.37	64.06	64.29	53.66	43.51	48.59	55.24	40.25
	2	14	58.26	64.13	64.38	51.95	43.02	48.41	47.08	29.65	64.44	63.86	65.62	47.20	46.28	40.94	35.80
	2	15	64.77	65.28	72.99	47.01	48.24	41.79	37.59	23.71	59.42	64.52	73.32	52.67	47.78	49.77	53.88	40.12
	2	16	58.69	62.93	66.13	51.09	45.12	52.97	53.08	38.83	57.83	59.20	66.87	52.17	44.76	41.72	43.41	28.89
	2	17	58.75	58.87	67.87	54.30	45.38	45.50	45.06	29.20	60.58	60.06	66.18	58.95	43.33	50.96	50.95	33.57
	2	18	60.70	60.16	64.71	59.46	41.67	51.48	49.35	32.72	60.84	59.27	63.25	56.18	38.71	44.36	49.75	33.12
	2	19	59.57	58.51	62.25	54.35	45.09	47.22	47.84	29.47	60.61	64.76	71.72	65.60	51.83	50.08	41.20	26.53
	2	20	61.13	65.28	71.62	64.85	49.70	47.09	39.13	23.71	57.32	59.65	66.97	63.09	41.18	40.97	36.48	22.43
11-20	3	21	58.11	65.11	71.42	58.48	47.44	49.68	47.84	32.67	58.69	65.76	71.23	59.67	47.20	46.27	48.72	31.97
	3	22	57.28	60.42	67.31	54.22	44.45	51.92	52.56	37.42	57.17	61.02	67.27	55.22	44.38	49.77	54.02	40.12
	3	23	58.09	61.30	66.22	50.17	40.01	36.68	34.50	18.80	58.86	61.71	66.37	50.51	38.15	40.76	35.41
	3	24	59.11	67.64	73.60	51.21	48.87	45.37	42.17	28.98	59.60	67.90	73.72	52.84	48.29	44.75	41.20	24.39
	3	25	54.29	58.18	63.10	45.99	40.47	50.70	50.28	35.08	54.36	58.84	63.39	47.78	41.74	47.19	50.86	33.57
	3	26	52.96	59.98	68.92	52.41	44.88	48.01	47.70	29.20	53.29	60.58	68.65	52.30	45.43	47.77	48.57	30.61
	3	27	56.89	59.78	67.16	59.01	40.29	46.91	42.17	28.84	56.55	60.19	66.70	59.00	41.74	46.26	41.60	27.78
	3	28	54.42	61.22	72.25	59.31	45.55	46.31	45.95	29.05	54.54	61.82	72.29	59.46	45.43	43.49	47.16	28.89
	3	29	56.25	58.72	64.47	62.08	47.73	44.66	34.50	20.18	56.67	59.60	64.26	63.37	47.78	48.20	35.80
	3	30	53.44	57.85	65.84	61.26	41.74	38.62	31.32	20.18	53.46	58.45	66.14	61.72	41.60	40.74	35.41
21-30	4	31	56.02	62.65	64.45	55.54	45.68	49.08	47.08	29.13	58.54	63.59	65.30	58.08	47.20	44.74	47.16	27.78
	4	32	56.62	59.20	61.58	54.04	42.72	48.79	50.01	32.72	57.11	58.53	62.82	54.02	44.24	46.26	50.86	33.57
	4	33	55.34	60.49	59.52	48.53	38.10	34.78	31.10	11.23	56.23	60.80	60.59	49.78	38.43	40.56	33.42
	4	34	60.60	67.12	68.36	50.02	47.33	44.16	44.42	28.98	60.47	66.55	68.43	47.40	46.28	41.72	40.93
	4	35	53.14	58.35	59.68	50.72	41.04	48.15	46.41	29.20	52.83	57.67	59.61	47.78	41.32	44.36	49.75	33.12
	4	36	52.11	59.87	62.22	50.89	41.93	47.22	45.06	28.84	52.29	60.59	64.39	50.79	45.43	45.42	45.37	24.39
	4	37	55.80	59.94	61.86	57.85	38.79	42.97	42.17	22.78	55.62	59.65	62.59	57.98	41.60	44.75	41.32	26.53
	4	38	53.58	61.31	65.80	61.01	47.35	43.51	39.13	21.35	53.42	61.16	65.80	58.76	44.38	43.40	45.31	26.53
	4	39	52.90	58.35	62.67	59.17	41.80	42.61	31.01	15.33	53.41	58.23	63.77	61.88	47.78	46.35	34.73
	4	40	51.49	58.58	62.11	59.43	40.38	36.69	31.10	13.19	52.09	58.78	63.61	60.97	44.02	35.99	33.42
1-10	5	41	62.36	68.13	68.47	55.98	40.47	46.91	42.98	28.89	62.29	64.22	65.20	58.66	46.48	44.36	41.32	24.39
	5	42	58.48	59.28	65.04	54.64	46.17	46.42	45.19	29.20	58.64	58.88	63.35	52.84	44.24	45.41	49.14	33.12
	5	43	58.75	60.23	60.44	48.94	38.79	48.28	48.40	32.58	57.44	59.93	60.94	49.42	37.17	36.51	33.42
	5	44	62.42	62.36	63.67	42.13	43.21	34.92	28.84		62.97	66.90	68.12	47.78	47.78	41.72	35.80
	5	45	57.30	65.45	65.94	49.76	44.34	50.14	47.08	29.05	58.52	56.46	60.14	48.12	41.47	44.36	47.16	31.97
	5	46	57.30	56.62	62.36	48.87	41.04	37.95	37.59	18.69	53.88	57.34	64.13	51.83	41.74	44.75	43.41
	5	47	55.61	56.92	60.90	54.37	39.04	48.04	43.85	23.23	58.27	56.99	61.18	57.01	38.15	43.49	37.16	22.43
	5	48	56.56	55.28	58.96	52.67	36.90	44.50	41.47	22.37	57.22	61.71	66.88	57.01	44.31	43.49	41.20	22.43
	5	49	58.58	62.87	66.90	60.43	46.76	42.35	34.50	17.09	54.83	58.86	62.71	61.65	45.43	44.10	33.17
	5	50	52.82	56.66	62.28	58.28	37.28	34.92	30.08		53.46	55.83	62.87	61.25	40.95	35.62	31.06
