# Supplementary material for: Speech Impaired by Half Masks Used for the Respiratory Tract Protection
Source: Int J Environ Res Public Health. 2022 Jun 8;19(12):7012. doi: 10.3390/ijerph19127012 (PMC9222881; doi:10.3390/ijerph19127012)
Supplement: Supplementary file 1 [file ijerph-19-07012-s001.zip › White noise 1 m.ods]

## Sheet: Datafiles_names
Worksheet numbers printed in blue colour
Speaker-microphone distance		1 m	1 m	5 m	5 m
Generated Sound pressure level		60 dB	72 dB	60 dB	72 dB
Background	L039
No mask		L040	L041	L053	L054
FFP 1		L042	L043	L055	L056
FFP 2		L044	L045	L057	L058
FFP 1+		L046	L047	L059	L060
FFP 2+		L048	L049	L061	L062
FFP 3+		L050	L051	L063	L064

## Sheet: L039
	No.	1	2	3	4	5	6				L (dB)
	Date & time	10:48:13	10:48:23	10:48:33	10:48:43	10:48:53	10:49:03		Average		in the octave bands
1/3 Oct LHPSeq (TH) [dB]	0.8 Hz	56.5	62.3	63.8	53.1	56.8	59.8		60.12946602
1/3 Oct LHPSeq (TH) [dB]	1 Hz	61.8	56.6	55.6	54.6	53.1	53.9		57.09238198
1/3 Oct LHPSeq (TH) [dB]	1.25 Hz	53.8	61.8	54.8	49	51.2	47.8		55.88636579
1/3 Oct LHPSeq (TH) [dB]	1.6 Hz	47.1	64.6	48.4	51.3	44.7	46.6		57.28978113
1/3 Oct LHPSeq (TH) [dB]	2 Hz	41.9	63.6	44.4	49.9	40.2	46.6		56.1766455
1/3 Oct LHPSeq (TH) [dB]	2.5 Hz	36.9	56.2	41.4	45.5	34.9	39.6		49.06032077
1/3 Oct LHPSeq (TH) [dB]	3.15 Hz	30.3	52	29.6	41.9	29.7	34.7		44.76748275
1/3 Oct LHPSeq (TH) [dB]	4 Hz	26.5	44.6	27.2	40.2	26.1	29.4		38.40539288
1/3 Oct LHPSeq (TH) [dB]	5 Hz	31.3	47	35.1	45.5	29.1	36.8		42.03142142
1/3 Oct LHPSeq (TH) [dB]	6.3 Hz	38.5	58.3	40.9	54.1	37.1	37.2		52.05421542
1/3 Oct LHPSeq (TH) [dB]	8 Hz	31.6	52	34.8	44.4	34	29.8		45.09569605
1/3 Oct LHPSeq (TH) [dB]	10 Hz	32.8	46.7	25.1	32	30.8	29.1		39.42855602
1/3 Oct LHPSeq (TH) [dB]	12.5 Hz	32.3	49	30.3	43.7	39.5	37.3		43.00768261
1/3 Oct LHPSeq (TH) [dB]	16 Hz	31.1	51.1	32.1	45.1	40.3	37.3		44.77555071
1/3 Oct LHPSeq (TH) [dB]	20 Hz	28.3	29.3	28.6	37	43	37.4		37.36550021
1/3 Oct LHPSeq (TH) [dB]	25 Hz	31.1	39.4	33.5	35.8	40.1	39.5		37.68193219
1/3 Oct LHPSeq (TH) [dB]	31.5 Hz	34.3	38.3	36.5	36.9	40.4	41		38.48917717
1/3 Oct LHPSeq (TH) [dB]	40 Hz	24.9	28.6	27.3	29	30.3	29.9		28.66639955
1/3 Oct LHPSeq (TH) [dB]	50 Hz	31.3	33.2	32.1	32.4	36	36.3		33.99233345
1/3 Oct LHPSeq (TH) [dB]	63 Hz	31.3	32.5	30.5	31.3	34.3	32		32.16370532
1/3 Oct LHPSeq (TH) [dB]	80 Hz	27.7	32.1	31.5	30.3	30.1	29.3		30.39357375
1/3 Oct LHPSeq (TH) [dB]	100 Hz	21.8	25.2	23.4	24.7	25.8	23		24.19432507
1/3 Oct LHPSeq (TH) [dB]	125 Hz	20.2	20.9	20.9	21.5	22.3	21.2		21.21488935		29.29765786
1/3 Oct LHPSeq (TH) [dB]	160 Hz	23.2	24.7	27.3	27	27.6	27.9		26.58695628
1/3 Oct LHPSeq (TH) [dB]	200 Hz	21.2	22.5	25.6	23.4	23.7	26.3		24.12883221
1/3 Oct LHPSeq (TH) [dB]	250 Hz	20.2	21.8	24.8	22.1	23.4	28.2		24.25891305		28.37449811
1/3 Oct LHPSeq (TH) [dB]	315 Hz	18.2	18.8	22.1	18.8	20.2	26.9		22.10611672
1/3 Oct LHPSeq (TH) [dB]	400 Hz	16.8	14.5	14.5	12.8	17.5	21.5		17.28046775
1/3 Oct LHPSeq (TH) [dB]	500 Hz	18.2	12.8	9.8	9.8	12.8	15.8		14.29475983		20.175114
1/3 Oct LHPSeq (TH) [dB]	630 Hz	18.8	12.8	9.8	9.8	9.8	12.8		13.76019283
1/3 Oct LHPSeq (TH) [dB]	800 Hz	18.2	14.5	9.8	9.8	9.8	9.8		13.43910147
1/3 Oct LHPSeq (TH) [dB]	1000 Hz	18.2	14.5	9.8	9.8	9.8	12.8		13.74007272		18.79545481
1/3 Oct LHPSeq (TH) [dB]	1250 Hz	18.8	14.5	12.8	12.8	12.8	12.8		14.77748154
1/3 Oct LHPSeq (TH) [dB]	1600 Hz	18.8	15.8	12.8	12.8	12.8	12.8		15.00819731
1/3 Oct LHPSeq (TH) [dB]	2000 Hz	19.8	16.8	14.5	14.5	15.8	15.8		16.62392313		20.56070086
1/3 Oct LHPSeq (TH) [dB]	2500 Hz	18.2	15.8	14.5	14.5	14.5	14.5		15.57955304
1/3 Oct LHPSeq (TH) [dB]	3150 Hz	18.8	17.5	15.8	15.8	15.8	15.8		16.75423383
1/3 Oct LHPSeq (TH) [dB]	4000 Hz	18.8	18.2	16.8	16.8	16.8	16.8		17.44787171		22.19089383
1/3 Oct LHPSeq (TH) [dB]	5000 Hz	19.3	18.2	17.5	17.5	17.5	17.5		17.97174806
1/3 Oct LHPSeq (TH) [dB]	6300 Hz	19.8	18.8	18.8	18.8	18.8	18.8		18.98348526
1/3 Oct LHPSeq (TH) [dB]	8000 Hz	20.6	19.8	19.8	19.8	19.8	19.8		19.94399028		24.70558021
1/3 Oct LHPSeq (TH) [dB]	10000 Hz	21.2	20.6	20.6	20.6	20.6	20.6		20.7059346
1/3 Oct LHPSeq (TH) [dB]	12500 Hz	21.5	21.8	21.8	21.5	21.8	21.8		21.70228461
1/3 Oct LHPSeq (TH) [dB]	16000 Hz	23.2	23.2	23	23	23	23.2		23.10115119		28.10413627
1/3 Oct LHPSeq (TH) [dB]	20000 Hz	24.5	24.8	24.7	24.7	24.7	24.7		24.68425407
1/3 Oct LHPSeq (TH) [dB]	Total A	29.4	26	24.1	23.1	24	26.5		26.07125401
1/3 Oct LHPSeq (TH) [dB]	Total C	37.8	46.5	39.5	42.7	43.7	43.1		43.08518184
1/3 Oct LHPSeq (TH) [dB]	Total Z	43.8	60.2	45.2	55	49.1	47.8		54.1552888

## Sheet: L040
	No.	1	2	3	4	5	6						L (dB)
	Date & time	10:49:48	10:49:58	10:50:08	10:50:18	10:50:28	10:50:38		Average	Background	Without background		in the octave bands
1/3 Oct LHPSeq (TH) [dB]	0.8 Hz	61.4	55.7	59.6	52.9	64.5	61.2		60.66670892	60.12946602	51.32471995
1/3 Oct LHPSeq (TH) [dB]	1 Hz	55.9	50.4	55.9	54.4	54	52.3		54.21651628	57.09238198	#ARG!
1/3 Oct LHPSeq (TH) [dB]	1.25 Hz	53.4	49	48.4	49.4	50.9	52		50.88729301	55.88636579	#ARG!
1/3 Oct LHPSeq (TH) [dB]	1.6 Hz	49.2	48.6	45.2	44.9	43.3	51.2		47.93372803	57.28978113	#ARG!
1/3 Oct LHPSeq (TH) [dB]	2 Hz	46.8	47.8	33.8	36	38	51.6		46.45671807	56.1766455	#ARG!
1/3 Oct LHPSeq (TH) [dB]	2.5 Hz	39.4	40.8	33	34.1	34.6	47		41.15614357	49.06032077	#ARG!
1/3 Oct LHPSeq (TH) [dB]	3.15 Hz	35.4	33.6	25.1	28.1	29.8	45.9		38.90113412	44.76748275	#ARG!
1/3 Oct LHPSeq (TH) [dB]	4 Hz	32	30	22.1	25.1	24.9	37.6		31.82514358	38.40539288	#ARG!
1/3 Oct LHPSeq (TH) [dB]	5 Hz	38.9	29.8	27	23	28	36.5		33.83694826	42.03142142	#ARG!
1/3 Oct LHPSeq (TH) [dB]	6.3 Hz	36.9	32.4	25.9	26.8	33.3	45.7		38.92045874	52.05421542	#ARG!
1/3 Oct LHPSeq (TH) [dB]	8 Hz	34.7	30.1	26.2	19.8	26.8	40.5		34.30979847	45.09569605	#ARG!
1/3 Oct LHPSeq (TH) [dB]	10 Hz	31.3	28.2	21.5	17.5	20.9	32.6		28.39883446	39.42855602	#ARG!
1/3 Oct LHPSeq (TH) [dB]	12.5 Hz	40.2	30.5	28.8	30.6	28.3	35.8		34.76590417	43.00768261	#ARG!
1/3 Oct LHPSeq (TH) [dB]	16 Hz	41.7	31.8	33.4	33.6	33.3	37.2		36.71624976	44.77555071	#ARG!
1/3 Oct LHPSeq (TH) [dB]	20 Hz	32.2	27.2	33	32.4	31.7	35.7		32.67637785	37.36550021	#ARG!
1/3 Oct LHPSeq (TH) [dB]	25 Hz	33	35.2	33.8	33.5	33.8	33.5		33.85656362	37.68193219	#ARG!
1/3 Oct LHPSeq (TH) [dB]	31.5 Hz	35.9	36.4	37.8	35.5	33.9	35.6		36.00516029	38.48917717	#ARG!
1/3 Oct LHPSeq (TH) [dB]	40 Hz	24.9	27.2	25.7	25.3	25.3	24.7		25.59942808	28.66639955	#ARG!
1/3 Oct LHPSeq (TH) [dB]	50 Hz	31.2	32.5	31.7	35.7	34.8	32.2		33.34806655	33.99233345	#ARG!
1/3 Oct LHPSeq (TH) [dB]	63 Hz	33.2	34.6	34	34.6	33.2	34.3		34.0	32.2	29.4		38.11793021
1/3 Oct LHPSeq (TH) [dB]	80 Hz	31.3	31.8	32.7	34.8	31.5	32.1		32.5	30.4	28.5
1/3 Oct LHPSeq (TH) [dB]	100 Hz	33.5	33.6	33.7	34.8	33.5	33.5		33.8	24.2	33.3
1/3 Oct LHPSeq (TH) [dB]	125 Hz	37.5	36.5	36.6	36.9	36.4	36.5		36.8	21.2	36.6		40.75385859
1/3 Oct LHPSeq (TH) [dB]	160 Hz	36.7	36.9	36.8	36.8	36.8	36.7		36.8	26.6	36.3
1/3 Oct LHPSeq (TH) [dB]	200 Hz	39.1	38.5	38.9	39	38.3	38.8		38.8	24.1	38.6
1/3 Oct LHPSeq (TH) [dB]	250 Hz	37.5	36.9	37.1	37.5	36.9	37.1		37.2	24.3	36.9		44.49283781
1/3 Oct LHPSeq (TH) [dB]	315 Hz	41.7	41.7	42	42	41.8	42		41.9	22.1	41.8
1/3 Oct LHPSeq (TH) [dB]	400 Hz	39.2	39.4	39.3	39.3	39.3	39.2		39.3	17.3	39.3
1/3 Oct LHPSeq (TH) [dB]	500 Hz	40.7	40.1	40.2	40.3	40.3	40.2		40.3	14.3	40.3		45.46471066
1/3 Oct LHPSeq (TH) [dB]	630 Hz	41.6	42.1	42.2	42.2	42	42.1		42.0	13.8	42.0
1/3 Oct LHPSeq (TH) [dB]	800 Hz	41.6	41	41.3	41.3	41.1	41.4		41.3	13.4	41.3
1/3 Oct LHPSeq (TH) [dB]	1000 Hz	43.7	43.8	44	43.9	43.6	43.9		43.8	13.7	43.8		48.58677993
1/3 Oct LHPSeq (TH) [dB]	1250 Hz	45.3	45.3	45.4	45.5	45.4	45.5		45.4	14.8	45.4
1/3 Oct LHPSeq (TH) [dB]	1600 Hz	45.4	45.3	45.3	45.3	45.3	45.2		45.3	15.0	45.3
1/3 Oct LHPSeq (TH) [dB]	2000 Hz	46.2	46.2	46.2	46.3	46.2	46.2		46.2	16.6	46.2		51.61180714
1/3 Oct LHPSeq (TH) [dB]	2500 Hz	48.2	48.5	48.4	48.4	48.5	48.4		48.4	15.6	48.4
1/3 Oct LHPSeq (TH) [dB]	3150 Hz	46.9	46.8	46.9	46.8	46.8	46.9		46.9	16.8	46.8
1/3 Oct LHPSeq (TH) [dB]	4000 Hz	48.8	48.6	48.7	48.6	48.6	48.7		48.7	17.4	48.7		52.91303334
1/3 Oct LHPSeq (TH) [dB]	5000 Hz	48.5	48.7	48.7	48.7	48.7	48.7		48.7	18.0	48.7
1/3 Oct LHPSeq (TH) [dB]	6300 Hz	50.7	50.3	50.3	50.3	50.3	50.3		50.4	19.0	50.4
1/3 Oct LHPSeq (TH) [dB]	8000 Hz	50.1	50.3	50.3	50.3	50.3	50.3		50.3	19.9	50.3		55.44230898
1/3 Oct LHPSeq (TH) [dB]	10000 Hz	51.4	51.3	51.3	51.2	51.3	51.3		51.3	20.7	51.3
1/3 Oct LHPSeq (TH) [dB]	12500 Hz	51.4	51.6	51.5	51.5	51.6	51.5		51.5	21.7	51.5
1/3 Oct LHPSeq (TH) [dB]	16000 Hz	49.3	49.2	49.2	49.2	49.2	49.2		49.2	23.1	49.2		53.53895813
1/3 Oct LHPSeq (TH) [dB]	20000 Hz	27.5	27.7	27.6	27.6	27.6	27.6		27.6	24.7	24.5
1/3 Oct LHPSeq (TH) [dB]	Total A	59.5	59.3	59.3	59.3	59.3	59.3		59.3339795	26.07125401	59.33193016
1/3 Oct LHPSeq (TH) [dB]	Total C	58.3	58.2	58.2	58.2	58.2	58.2		58.21682739	43.08518184	58.08150543
1/3 Oct LHPSeq (TH) [dB]	Total Z	60.4	60.3	60.3	60.3	60.3	60.5		60.350676	54.1552888	59.15802203

## Sheet: L041
	No.	1	2	3	4	5	6						L (dB)
	Date & time	10:51:41	10:51:51	10:52:01	10:52:11	10:52:21	10:52:31		Average	Background	Without background		in the octave bands
1/3 Oct LHPSeq (TH) [dB]	0.8 Hz	50.7	63.4	52.3	52.5	51.3	50.3		56.83490103	60.12946602	#ARG!
1/3 Oct LHPSeq (TH) [dB]	1 Hz	52.4	61.5	50.3	49.3	47.8	49.4		55.06490528	57.09238198	#ARG!
1/3 Oct LHPSeq (TH) [dB]	1.25 Hz	49.4	59	44.9	45.4	47.5	44.8		52.36131866	55.88636579	#ARG!
1/3 Oct LHPSeq (TH) [dB]	1.6 Hz	49.7	51.5	40.9	40.7	43.2	39		46.80436884	57.28978113	#ARG!
1/3 Oct LHPSeq (TH) [dB]	2 Hz	45.5	41.5	34.7	32.2	39.3	38.3		40.63769315	56.1766455	#ARG!
1/3 Oct LHPSeq (TH) [dB]	2.5 Hz	37.5	33.5	31.3	28.4	37.4	27.1		34.2355164	49.06032077	#ARG!
1/3 Oct LHPSeq (TH) [dB]	3.15 Hz	35.5	27.4	26.8	26.4	32.2	24.7		30.64927505	44.76748275	#ARG!
1/3 Oct LHPSeq (TH) [dB]	4 Hz	35.5	30.3	23.2	22.1	24.1	21.2		29.52601082	38.40539288	#ARG!
1/3 Oct LHPSeq (TH) [dB]	5 Hz	36	40.3	26.6	19.8	18.8	21.2		34.10960909	42.03142142	#ARG!
1/3 Oct LHPSeq (TH) [dB]	6.3 Hz	33.3	43.3	37.1	23.7	29.4	28.7		37.06047387	52.05421542	#ARG!
1/3 Oct LHPSeq (TH) [dB]	8 Hz	28	35	31.5	20.6	24.8	22.5		29.85307519	45.09569605	#ARG!
1/3 Oct LHPSeq (TH) [dB]	10 Hz	27.8	32.4	21.8	19.3	21.2	18.8		26.6659812	39.42855602	#ARG!
1/3 Oct LHPSeq (TH) [dB]	12.5 Hz	29.7	31.8	32.2	28.5	31.3	25.9		30.38246253	43.00768261	#ARG!
1/3 Oct LHPSeq (TH) [dB]	16 Hz	32.2	36.7	34	35.9	33.5	28.4		34.16912988	44.77555071	#ARG!
1/3 Oct LHPSeq (TH) [dB]	20 Hz	33.9	46.1	30.3	34.1	26.4	25.8		38.99924023	37.36550021	33.96193412
1/3 Oct LHPSeq (TH) [dB]	25 Hz	33.3	33.4	31.3	34.3	32	30.1		32.62229835	37.68193219	#ARG!
1/3 Oct LHPSeq (TH) [dB]	31.5 Hz	36.5	35.3	34	34.4	34	33		34.68065129	38.48917717	#ARG!
1/3 Oct LHPSeq (TH) [dB]	40 Hz	25.4	26	25.1	23.9	24.1	26.2		25.20225266	28.66639955	#ARG!
1/3 Oct LHPSeq (TH) [dB]	50 Hz	31.6	31.6	32.1	30.9	31.7	29.1		31.2682908	33.99233345	#ARG!
1/3 Oct LHPSeq (TH) [dB]	63 Hz	42.1	41.7	42.2	42.4	41.9	42.3		42.1	32.2	41.6
1/3 Oct LHPSeq (TH) [dB]	80 Hz	41.1	41.3	41.1	41.1	41.2	40.8		41.1	30.4	40.7
1/3 Oct LHPSeq (TH) [dB]	100 Hz	43.7	43.4	43.3	43.8	43.4	43.3		43.5	24.2	43.4
1/3 Oct LHPSeq (TH) [dB]	125 Hz	47.6	47.4	47.6	47.8	47.3	47.6		47.6	21.2	47.5		51.41031116
1/3 Oct LHPSeq (TH) [dB]	160 Hz	47.8	47.8	47.7	47.6	47.7	47.7		47.7	26.6	47.7
1/3 Oct LHPSeq (TH) [dB]	200 Hz	50.3	50	50.2	50.4	49.9	50.2		50.2	24.1	50.2
1/3 Oct LHPSeq (TH) [dB]	250 Hz	49.2	48.8	48.8	49.2	48.8	48.9		49.0	24.3	48.9		56.39254524
1/3 Oct LHPSeq (TH) [dB]	315 Hz	53.9	54	54	54.2	54.1	54		54.0	22.1	54.0
1/3 Oct LHPSeq (TH) [dB]	400 Hz	51.3	51.1	50.9	50.8	51	51		51.0	17.3	51.0
1/3 Oct LHPSeq (TH) [dB]	500 Hz	52.7	52.1	52.1	52.3	52	52.1		52.2	14.3	52.2		57.40651969
1/3 Oct LHPSeq (TH) [dB]	630 Hz	54	54.1	54.2	54.1	54.1	54.1		54.1	13.8	54.1
1/3 Oct LHPSeq (TH) [dB]	800 Hz	55.4	53.3	53.5	53.6	53.2	53.4		53.8	13.4	53.8
1/3 Oct LHPSeq (TH) [dB]	1000 Hz	55.9	55.8	56	55.8	55.7	55.9		55.9	13.7	55.9		60.70613765
1/3 Oct LHPSeq (TH) [dB]	1250 Hz	57.4	57.4	57.4	57.5	57.4	57.4		57.4	14.8	57.4
1/3 Oct LHPSeq (TH) [dB]	1600 Hz	57	57.1	57.2	57.2	57.1	57.1		57.1	15.0	57.1
1/3 Oct LHPSeq (TH) [dB]	2000 Hz	58.3	58	58	58.1	58	58		58.1	16.6	58.1		63.51075593
1/3 Oct LHPSeq (TH) [dB]	2500 Hz	60.2	60.5	60.3	60.3	60.5	60.4		60.4	15.6	60.4
1/3 Oct LHPSeq (TH) [dB]	3150 Hz	58.9	58.8	58.9	58.8	58.7	58.8		58.8	16.8	58.8
1/3 Oct LHPSeq (TH) [dB]	4000 Hz	60.5	60.5	60.6	60.5	60.5	60.5		60.5	17.4	60.5		64.77333845
1/3 Oct LHPSeq (TH) [dB]	5000 Hz	60.4	60.5	60.5	60.4	60.5	60.5		60.5	18.0	60.5
1/3 Oct LHPSeq (TH) [dB]	6300 Hz	62	62.1	62.1	62.2	62.1	62		62.1	19.0	62.1
1/3 Oct LHPSeq (TH) [dB]	8000 Hz	61.9	62	62	62.1	62	62		62.0	19.9	62.0		67.15044043
1/3 Oct LHPSeq (TH) [dB]	10000 Hz	62.9	63	63	63	63	63		63.0	20.7	63.0
1/3 Oct LHPSeq (TH) [dB]	12500 Hz	63.4	63.3	63.2	63.3	63.3	63.2		63.3	21.7	63.3
1/3 Oct LHPSeq (TH) [dB]	16000 Hz	60.8	60.9	60.9	60.9	60.9	60.9		60.9	23.1	60.9		65.2648901
1/3 Oct LHPSeq (TH) [dB]	20000 Hz	37.3	37.5	37.4	37.5	37.4	37.4		37.4	24.7	37.2
1/3 Oct LHPSeq (TH) [dB]	Total A	71.2	71.2	71.2	71.2	71.2	71.2		71.2	26.07125401	71.19986667
1/3 Oct LHPSeq (TH) [dB]	Total C	70	70	70	70	70	70		70	43.08518184	69.99115405
1/3 Oct LHPSeq (TH) [dB]	Total Z	72	72	72	72	72	72		72	54.1552888	71.92807089

## Sheet: L042
	No.	1	2	3	4	5	6						L (dB)
	Date & time	10:55:01	10:55:11	10:55:21	10:55:31	10:55:41	10:55:51		Average	Background	Without background		in the octave bands
1/3 Oct LHPSeq (TH) [dB]	0.8 Hz	57.9	59.9	64.2	59.6	58.9	53.9		60.11276379	60.12946602	#ARG!
1/3 Oct LHPSeq (TH) [dB]	1 Hz	49.5	50.5	60.3	53.9	51	55.5		55.22666555	57.09238198	#ARG!
1/3 Oct LHPSeq (TH) [dB]	1.25 Hz	55.5	49.6	51.7	56.4	51.2	47.5		53.07674622	55.88636579	#ARG!
1/3 Oct LHPSeq (TH) [dB]	1.6 Hz	48.3	49.7	45.5	47.9	53.2	44.5		49.16618869	57.28978113	#ARG!
1/3 Oct LHPSeq (TH) [dB]	2 Hz	43.3	45.5	46.2	44	47.9	43.7		45.41513826	56.1766455	#ARG!
1/3 Oct LHPSeq (TH) [dB]	2.5 Hz	39.5	42.5	36.8	37.2	44.4	37.9		40.69655248	49.06032077	#ARG!
1/3 Oct LHPSeq (TH) [dB]	3.15 Hz	38.1	38.1	37.3	36.2	40.2	34.4		37.7424451	44.76748275	#ARG!
1/3 Oct LHPSeq (TH) [dB]	4 Hz	39.3	35.6	32.4	30.2	34.1	29.4		34.85921252	38.40539288	#ARG!
1/3 Oct LHPSeq (TH) [dB]	5 Hz	39.7	33.6	31.9	29.5	28.3	24.9		33.99344581	42.03142142	#ARG!
1/3 Oct LHPSeq (TH) [dB]	6.3 Hz	38.5	34	39.8	30.4	30.1	27.7		35.61297905	52.05421542	#ARG!
1/3 Oct LHPSeq (TH) [dB]	8 Hz	45	28.6	33.6	24.8	28	24.7		37.76533554	45.09569605	#ARG!
1/3 Oct LHPSeq (TH) [dB]	10 Hz	39.7	25.6	25.3	20.9	25.9	17.5		32.47268146	39.42855602	#ARG!
1/3 Oct LHPSeq (TH) [dB]	12.5 Hz	32.8	28.3	32.9	28.6	33.6	26.8		31.26311216	43.00768261	#ARG!
1/3 Oct LHPSeq (TH) [dB]	16 Hz	33.5	30.7	34.6	31.1	32.1	29.3		32.2439699	44.77555071	#ARG!
1/3 Oct LHPSeq (TH) [dB]	20 Hz	32.8	25.3	28	24.7	23.2	23.2		27.76730519	37.36550021	#ARG!
1/3 Oct LHPSeq (TH) [dB]	25 Hz	31.3	33.6	32.3	31.8	31.6	32.2		32.19962519	37.68193219	#ARG!
1/3 Oct LHPSeq (TH) [dB]	31.5 Hz	34.4	37.4	35	36.9	35.4	36.6		36.08311217	38.48917717	#ARG!
1/3 Oct LHPSeq (TH) [dB]	40 Hz	24.2	25.2	25.6	24.7	23.9	25.2		24.84052698	28.66639955	#ARG!
1/3 Oct LHPSeq (TH) [dB]	50 Hz	31.2	31.3	31.9	30.6	29.7	30.7		30.95305474	33.99233345	#ARG!
1/3 Oct LHPSeq (TH) [dB]	63 Hz	32.6	33.1	33.4	32.6	31.8	32.8		32.7	32.2	23.7		36.6
1/3 Oct LHPSeq (TH) [dB]	80 Hz	31.1	31.8	31.2	31.1	32	32.6		31.7	30.4	25.7
1/3 Oct LHPSeq (TH) [dB]	100 Hz	33.2	33	32.9	33.2	32.8	32.8		33.0	24.2	32.4
1/3 Oct LHPSeq (TH) [dB]	125 Hz	36.4	35.9	36.2	36.3	35.9	36.1		36.1	21.2	36.0		40.0
1/3 Oct LHPSeq (TH) [dB]	160 Hz	35.9	36	36	36	36.1	36		36.0	26.6	35.5
1/3 Oct LHPSeq (TH) [dB]	200 Hz	39.8	39.1	39.4	39.7	39.1	39.6		39.5	24.1	39.3
1/3 Oct LHPSeq (TH) [dB]	250 Hz	36.6	35.9	36.2	36.3	35.8	36		36.1	24.3	35.9		43.7
1/3 Oct LHPSeq (TH) [dB]	315 Hz	39.9	40.2	40.1	40.2	40.2	40		40.1	22.1	40.0
1/3 Oct LHPSeq (TH) [dB]	400 Hz	39.4	39.9	39.9	39.8	39.9	39.7		39.8	17.3	39.7
1/3 Oct LHPSeq (TH) [dB]	500 Hz	43.2	43.3	43.1	43.1	42.8	43		43.1	14.3	43.1		46.3
1/3 Oct LHPSeq (TH) [dB]	630 Hz	41.4	40.8	40.9	41.1	41.1	41.3		41.1	13.8	41.1
1/3 Oct LHPSeq (TH) [dB]	800 Hz	41.1	41.3	41.6	41.5	41.3	41.4		41.4	13.4	41.4
1/3 Oct LHPSeq (TH) [dB]	1000 Hz	41.4	41.5	41.7	41.6	41.5	41.8		41.6	13.7	41.6		45.8
1/3 Oct LHPSeq (TH) [dB]	1250 Hz	40.1	40.1	40.1	40.2	40.2	40.1		40.1	14.8	40.1
1/3 Oct LHPSeq (TH) [dB]	1600 Hz	38.4	38.6	38.6	38.7	38.6	38.6		38.6	15.0	38.6
1/3 Oct LHPSeq (TH) [dB]	2000 Hz	38.4	38.3	38.4	38.4	38.3	38.3		38.4	16.6	38.3		44.0
1/3 Oct LHPSeq (TH) [dB]	2500 Hz	40.6	40.5	40.4	40.4	40.4	40.5		40.5	15.6	40.5
1/3 Oct LHPSeq (TH) [dB]	3150 Hz	45.1	44.8	44.8	44.8	44.7	44.9		44.9	16.8	44.8
1/3 Oct LHPSeq (TH) [dB]	4000 Hz	41.2	41.2	41.4	41.4	41.4	41.3		41.3	17.4	41.3		48.4
1/3 Oct LHPSeq (TH) [dB]	5000 Hz	44	44	44	43.9	44	44		44.0	18.0	44.0
1/3 Oct LHPSeq (TH) [dB]	6300 Hz	49.2	48.9	48.8	48.9	48.9	48.9		48.9	19.0	48.9
1/3 Oct LHPSeq (TH) [dB]	8000 Hz	45.4	45.5	45.5	45.4	45.5	45.5		45.5	19.9	45.5		51.6
1/3 Oct LHPSeq (TH) [dB]	10000 Hz	45	45.1	45.1	45	45.1	45.1		45.1	20.7	45.1
1/3 Oct LHPSeq (TH) [dB]	12500 Hz	45.4	45.5	45.4	45.4	45.5	45.4		45.4	21.7	45.4
1/3 Oct LHPSeq (TH) [dB]	16000 Hz	43.5	43.6	43.6	43.6	43.7	43.6		43.6	23.1	43.6		47.6
1/3 Oct LHPSeq (TH) [dB]	20000 Hz	25.2	25.2	25.2	25.2	25.2	25.2		25.2	24.7	15.7
1/3 Oct LHPSeq (TH) [dB]	Total A	55.1	55	55	55	55	55		55.01682739	26.07125401	55.01128746
1/3 Oct LHPSeq (TH) [dB]	Total C	54.8	54.6	54.6	54.6	54.6	54.6		54.6339795	43.08518184	54.31879228
1/3 Oct LHPSeq (TH) [dB]	Total Z	56.5	56.3	56.4	56.3	56.3	56.2		56.33436028	54.1552888	52.29515719

## Sheet: L043
	No.	1	2	3	4	5	6						L (dB)
	Date & time	10:56:28	10:56:38	10:56:48	10:56:58	10:57:08	10:57:18		Average	Background	Without background		in the octave bands
1/3 Oct LHPSeq (TH) [dB]	0.8 Hz	55	52.1	55.8	54.3	56.9	55.8		55.22383338	60.12946602	#ARG!
1/3 Oct LHPSeq (TH) [dB]	1 Hz	48	53.1	55.9	52.5	58.5	50.9		54.43293055	57.09238198	#ARG!
1/3 Oct LHPSeq (TH) [dB]	1.25 Hz	47.8	44.5	52.9	48	58	49.3		52.48214936	55.88636579	#ARG!
1/3 Oct LHPSeq (TH) [dB]	1.6 Hz	44.9	43.1	53.6	43.8	57.7	45.5		51.89733745	57.28978113	#ARG!
1/3 Oct LHPSeq (TH) [dB]	2 Hz	42.4	37.5	51.1	41.5	54.9	44.5		49.23559281	56.1766455	#ARG!
1/3 Oct LHPSeq (TH) [dB]	2.5 Hz	37.6	33.5	43	35.9	47	36.8		41.60074273	49.06032077	#ARG!
1/3 Oct LHPSeq (TH) [dB]	3.15 Hz	35.1	32.6	32.3	37.4	40.9	35.5		36.70556792	44.76748275	#ARG!
1/3 Oct LHPSeq (TH) [dB]	4 Hz	30.1	32.3	26.4	32.3	35.1	33.8		32.42668353	38.40539288	#ARG!
1/3 Oct LHPSeq (TH) [dB]	5 Hz	39.9	33.7	28.2	29.4	29.8	30.3		34.17049925	42.03142142	#ARG!
1/3 Oct LHPSeq (TH) [dB]	6.3 Hz	33.6	40.4	36.4	31.9	33	30.1		35.67970427	52.05421542	#ARG!
1/3 Oct LHPSeq (TH) [dB]	8 Hz	30	36.5	31	27.3	33.7	25.2		32.19154431	45.09569605	#ARG!
1/3 Oct LHPSeq (TH) [dB]	10 Hz	25.8	26.2	23.2	20.9	31	29.2		27.29664758	39.42855602	#ARG!
1/3 Oct LHPSeq (TH) [dB]	12.5 Hz	30.8	26.7	23.6	25.3	37	34.6		32.2762255	43.00768261	#ARG!
1/3 Oct LHPSeq (TH) [dB]	16 Hz	31.3	27.1	26.4	25.3	32.5	34.6		30.85141575	44.77555071	#ARG!
1/3 Oct LHPSeq (TH) [dB]	20 Hz	31.5	23.6	22.5	22.5	23.6	30.5		27.46684191	37.36550021	#ARG!
1/3 Oct LHPSeq (TH) [dB]	25 Hz	32.6	31.3	30.6	31.2	31.8	34.5		32.20414004	37.68193219	#ARG!
1/3 Oct LHPSeq (TH) [dB]	31.5 Hz	35	33.9	35.5	35.4	35.8	39		36.08840859	38.48917717	#ARG!
1/3 Oct LHPSeq (TH) [dB]	40 Hz	24.8	24.9	24.7	25.3	26.3	27.9		25.81335958	28.66639955	#ARG!
1/3 Oct LHPSeq (TH) [dB]	50 Hz	32.8	32.7	33.1	31.5	31.2	33		32.44497404	33.99233345	#ARG!
1/3 Oct LHPSeq (TH) [dB]	63 Hz	41.9	41.4	41.7	42	41.4	42.3		41.8	32.2	41.3
1/3 Oct LHPSeq (TH) [dB]	80 Hz	40.5	40.8	40.4	40.6	40.9	40.6		40.6	30.4	40.2
1/3 Oct LHPSeq (TH) [dB]	100 Hz	43.6	43.4	43.3	43.8	43.4	43.3		43.5	24.2	43.4
1/3 Oct LHPSeq (TH) [dB]	125 Hz	47.1	46.8	47.1	47.3	46.8	47.1		47.0	21.2	47.0		50.98881823
1/3 Oct LHPSeq (TH) [dB]	160 Hz	47.8	47.2	47.1	47	47.1	47.1		47.2	26.6	47.2
1/3 Oct LHPSeq (TH) [dB]	200 Hz	51	50.6	50.8	51	50.4	50.9		50.8	24.1	50.8
1/3 Oct LHPSeq (TH) [dB]	250 Hz	48.6	48	48.3	48.4	47.6	47.8		48.1	24.3	48.1		55.48394566
1/3 Oct LHPSeq (TH) [dB]	315 Hz	52.1	52.2	52.3	52.4	52.3	52.3		52.3	22.1	52.3
1/3 Oct LHPSeq (TH) [dB]	400 Hz	50.7	50.9	50.9	50.7	51	50.9		50.9	17.3	50.8
1/3 Oct LHPSeq (TH) [dB]	500 Hz	54.9	54.6	54.5	54.7	54.6	54.7		54.7	14.3	54.7		58.33674096
1/3 Oct LHPSeq (TH) [dB]	630 Hz	54.2	54.4	54.3	54.4	54.1	54.2		54.3	13.8	54.3
1/3 Oct LHPSeq (TH) [dB]	800 Hz	53	52.8	53.2	53.2	53	53.2		53.1	13.4	53.1
1/3 Oct LHPSeq (TH) [dB]	1000 Hz	53	52.9	53	52.9	52.9	53.4		53.0	13.7	53.0		57.52370579
1/3 Oct LHPSeq (TH) [dB]	1250 Hz	52	52.1	52.1	52.3	52	52.1		52.1	14.8	52.1
1/3 Oct LHPSeq (TH) [dB]	1600 Hz	50.4	50.4	50.3	50.2	50.3	50.2		50.3	15.0	50.3
1/3 Oct LHPSeq (TH) [dB]	2000 Hz	50.2	50.3	50.3	50.4	50.4	50.4		50.3	16.6	50.3		55.75353001
1/3 Oct LHPSeq (TH) [dB]	2500 Hz	51.9	52.2	52.1	52.1	52.1	52		52.1	15.6	52.1
1/3 Oct LHPSeq (TH) [dB]	3150 Hz	56.5	56.5	56.7	56.6	56.5	56.6		56.6	16.8	56.6
1/3 Oct LHPSeq (TH) [dB]	4000 Hz	53	53.1	53.2	53.2	53.1	53.3		53.2	17.4	53.1		59.99618823
1/3 Oct LHPSeq (TH) [dB]	5000 Hz	55.4	55.3	55.3	55.2	55.3	55.3		55.3	18.0	55.3
1/3 Oct LHPSeq (TH) [dB]	6300 Hz	60.7	60.3	60.2	60.2	60.3	60.2		60.3	19.0	60.3
1/3 Oct LHPSeq (TH) [dB]	8000 Hz	57.2	57.2	57.2	57.2	57.2	57.2		57.2	19.9	57.2		63.1999702
1/3 Oct LHPSeq (TH) [dB]	10000 Hz	56.8	56.9	56.9	56.9	56.9	56.9		56.9	20.7	56.9
1/3 Oct LHPSeq (TH) [dB]	12500 Hz	57.6	57.4	57.3	57.3	57.4	57.3		57.4	21.7	57.4
1/3 Oct LHPSeq (TH) [dB]	16000 Hz	55.3	55.1	55.1	55.1	55.1	55.1		55.1	23.1	55.1		59.42085926
1/3 Oct LHPSeq (TH) [dB]	20000 Hz	31.8	31.5	31.4	31.5	31.5	31.4		31.5	24.7	30.5
1/3 Oct LHPSeq (TH) [dB]	Total A	66.8	66.7	66.7	66.7	66.7	66.7		66.71682739	26.07125401	66.71645307
1/3 Oct LHPSeq (TH) [dB]	Total C	66.5	66.2	66.2	66.3	66.2	66.3		66.28465696	43.08518184	66.26381789
1/3 Oct LHPSeq (TH) [dB]	Total Z	67.9	67.8	67.8	67.8	67.7	67.8		67.80038376	54.1552888	67.60859238

## Sheet: L044
	No.	1	2	3	4	5	6						L (dB)
	Date & time	10:59:13	10:59:23	10:59:33	10:59:43	10:59:53	11:00:03		Average	Background	Without background		in the octave bands
1/3 Oct LHPSeq (TH) [dB]	0.8 Hz	50.5	46.4	49	58.2	56.1	57.8		55.01953318	60.12946602	#ARG!
1/3 Oct LHPSeq (TH) [dB]	1 Hz	56.4	50.7	51.3	54.7	54.3	58.7		55.21679855	57.09238198	#ARG!
1/3 Oct LHPSeq (TH) [dB]	1.25 Hz	50	50.8	47.4	50.6	52.7	55.8		52.02485594	55.88636579	#ARG!
1/3 Oct LHPSeq (TH) [dB]	1.6 Hz	47.2	45.6	46.3	49.1	47.1	51.8		48.40285777	57.28978113	#ARG!
1/3 Oct LHPSeq (TH) [dB]	2 Hz	42.4	40.3	39.4	45.1	42.4	44		42.69742777	56.1766455	#ARG!
1/3 Oct LHPSeq (TH) [dB]	2.5 Hz	39	33.7	33.6	39.4	36.5	38.5		37.38176624	49.06032077	#ARG!
1/3 Oct LHPSeq (TH) [dB]	3.15 Hz	36.4	30.8	33.4	33	27.9	36.4		33.90116356	44.76748275	#ARG!
1/3 Oct LHPSeq (TH) [dB]	4 Hz	33.4	26.6	31.7	33.4	24.2	33.1		31.57178864	38.40539288	#ARG!
1/3 Oct LHPSeq (TH) [dB]	5 Hz	34.8	28.1	32.3	29.5	24.9	38.8		33.72602299	42.03142142	#ARG!
1/3 Oct LHPSeq (TH) [dB]	6.3 Hz	30.9	28.1	31	30.7	28.6	43.3		36.43679681	52.05421542	#ARG!
1/3 Oct LHPSeq (TH) [dB]	8 Hz	27.4	22.5	24.9	29.1	26.5	35.4		29.82518542	45.09569605	#ARG!
1/3 Oct LHPSeq (TH) [dB]	10 Hz	29.5	21.2	24.1	24.2	21.8	33.4		28.10933449	39.42855602	#ARG!
1/3 Oct LHPSeq (TH) [dB]	12.5 Hz	29.1	30.6	31	31.5	30.4	32.9		31.07140403	43.00768261	#ARG!
1/3 Oct LHPSeq (TH) [dB]	16 Hz	33	33.4	33.1	34.2	34.6	36.9		34.42919839	44.77555071	#ARG!
1/3 Oct LHPSeq (TH) [dB]	20 Hz	33.6	26.5	28.6	27.3	30.2	31.3		30.27696798	37.36550021	#ARG!
1/3 Oct LHPSeq (TH) [dB]	25 Hz	33.2	33.2	32.8	32.4	35.3	38.2		34.72688932	37.68193219	#ARG!
1/3 Oct LHPSeq (TH) [dB]	31.5 Hz	36.5	36.6	35.8	36	38.9	43.1		38.75066418	38.48917717	26.41723469
1/3 Oct LHPSeq (TH) [dB]	40 Hz	25.4	24.8	26.2	26.1	27.2	29.8		26.92080095	28.66639955	#ARG!
1/3 Oct LHPSeq (TH) [dB]	50 Hz	33.1	34.4	33.4	31.9	32.9	33.2		33.21242262	33.99233345	#ARG!
1/3 Oct LHPSeq (TH) [dB]	63 Hz	32.7	33.9	33.3	33.1	33.7	35.3		33.8	32.2	28.6
1/3 Oct LHPSeq (TH) [dB]	80 Hz	31.7	32.6	32	31.8	31.8	32.8		32.1	30.4	27.3
1/3 Oct LHPSeq (TH) [dB]	100 Hz	34.2	33.4	33.1	33.1	32.7	33		33.3	24.2	32.7
1/3 Oct LHPSeq (TH) [dB]	125 Hz	35.6	35.3	35.5	35.8	35.2	35.8		35.5	21.2	35.4		39.72276252
1/3 Oct LHPSeq (TH) [dB]	160 Hz	35.5	35.5	35.6	35.7	35.7	35.9		35.7	26.6	35.1
1/3 Oct LHPSeq (TH) [dB]	200 Hz	37.9	37.7	37.9	38.4	37.8	38.2		38.0	24.1	37.8
1/3 Oct LHPSeq (TH) [dB]	250 Hz	37.4	36.7	36.7	37.2	36.6	36.6		36.9	24.3	36.6		44.15301801
1/3 Oct LHPSeq (TH) [dB]	315 Hz	41.7	41.7	41.7	41.9	41.7	41.6		41.7	22.1	41.7
1/3 Oct LHPSeq (TH) [dB]	400 Hz	39.3	38.9	39	39.1	39.2	39.1		39.1	17.3	39.1
1/3 Oct LHPSeq (TH) [dB]	500 Hz	40.3	40.3	40.3	40.5	40.3	40.3		40.3	14.3	40.3		45.8693321
1/3 Oct LHPSeq (TH) [dB]	630 Hz	44.6	42.6	42.7	42.4	42.4	42.5		42.9	13.8	42.9
1/3 Oct LHPSeq (TH) [dB]	800 Hz	42.7	41.4	41.6	41.7	41.5	41.5		41.8	13.4	41.8
1/3 Oct LHPSeq (TH) [dB]	1000 Hz	41.6	42	42.2	42	42	42.1		42.0	13.7	42.0		46.06923902
1/3 Oct LHPSeq (TH) [dB]	1250 Hz	39.8	39.9	39.9	39.9	39.8	39.8		39.9	14.8	39.8
1/3 Oct LHPSeq (TH) [dB]	1600 Hz	37.3	37.6	37.6	37.6	37.6	37.5		37.5	15.0	37.5
1/3 Oct LHPSeq (TH) [dB]	2000 Hz	37.2	37.1	37.2	37.2	37.1	37.1		37.2	16.6	37.1		42.40478043
1/3 Oct LHPSeq (TH) [dB]	2500 Hz	37.7	38.4	38.3	38.1	38.3	38.1		38.2	15.6	38.1
1/3 Oct LHPSeq (TH) [dB]	3150 Hz	44.1	44.2	44.3	44.3	44.2	44.4		44.3	16.8	44.2
1/3 Oct LHPSeq (TH) [dB]	4000 Hz	41.5	41.9	41.9	41.9	41.8	41.9		41.8	17.4	41.8		47.13827401
1/3 Oct LHPSeq (TH) [dB]	5000 Hz	39.9	40	40	40	40	39.9		40.0	18.0	39.9
1/3 Oct LHPSeq (TH) [dB]	6300 Hz	45.5	45.5	45.5	45.5	45.5	45.5		45.5	19.0	45.5
1/3 Oct LHPSeq (TH) [dB]	8000 Hz	45.5	44.5	44.5	44.5	44.5	44.6		44.7	19.9	44.7		49.34321189
1/3 Oct LHPSeq (TH) [dB]	10000 Hz	43.3	43.2	43.2	43.2	43.2	43.2		43.2	20.7	43.2
1/3 Oct LHPSeq (TH) [dB]	12500 Hz	43.5	43.5	43.5	43.5	43.5	43.5		43.5	21.7	43.5
1/3 Oct LHPSeq (TH) [dB]	16000 Hz	41.7	41.9	41.8	41.9	41.9	41.8		41.8	23.1	41.8		45.79126272
1/3 Oct LHPSeq (TH) [dB]	20000 Hz	24.7	24.8	24.8	24.8	24.8	24.8		24.8	24.7	8.3
1/3 Oct LHPSeq (TH) [dB]	Total A	53.6	53.6	53.6	53.6	53.6	53.6		53.6	26.07125401	53.5923212
1/3 Oct LHPSeq (TH) [dB]	Total C	53.6	53.6	53.6	53.6	53.6	53.8		53.6339795	43.08518184	53.2333122
1/3 Oct LHPSeq (TH) [dB]	Total Z	55.1	55	55	55.1	55.1	55.8		55.19264729	54.1552888	48.46573305

## Sheet: L045
	No.	1	2	3	4	5	6						L (dB)
	Date & time	11:00:52	11:01:02	11:01:12	11:01:22	11:01:32	11:01:42		Average	Background	Without background		in the octave bands
1/3 Oct LHPSeq (TH) [dB]	0.8 Hz	51.9	55.1	56.1	59.3	54.9	48.8		55.4856976	60.12946602	#ARG!
1/3 Oct LHPSeq (TH) [dB]	1 Hz	54.8	53.2	50.2	53	47.7	51.2		52.24392294	57.09238198	#ARG!
1/3 Oct LHPSeq (TH) [dB]	1.25 Hz	52.7	46.9	48.5	49.8	50	46.8		49.61692694	55.88636579	#ARG!
1/3 Oct LHPSeq (TH) [dB]	1.6 Hz	49.5	40.9	47	47.5	46.1	45.9		46.80370539	57.28978113	#ARG!
1/3 Oct LHPSeq (TH) [dB]	2 Hz	49.4	43.8	43.3	41.1	40.9	44		44.83749756	56.1766455	#ARG!
1/3 Oct LHPSeq (TH) [dB]	2.5 Hz	43.3	38.9	41	36	32	33.8		39.18171442	49.06032077	#ARG!
1/3 Oct LHPSeq (TH) [dB]	3.15 Hz	41.5	33.5	34.6	36.5	29.9	28.4		36.2640936	44.76748275	#ARG!
1/3 Oct LHPSeq (TH) [dB]	4 Hz	41.1	30.1	28.8	31.1	29.1	28.4		34.63825256	38.40539288	#ARG!
1/3 Oct LHPSeq (TH) [dB]	5 Hz	41.5	32.6	31.9	30.9	27.4	26		35.15693065	42.03142142	#ARG!
1/3 Oct LHPSeq (TH) [dB]	6.3 Hz	37.1	31.6	35.7	37.1	36.3	36.2		35.99382814	52.05421542	#ARG!
1/3 Oct LHPSeq (TH) [dB]	8 Hz	34.2	33.2	31.8	33.5	34.7	33.8		33.6241614	45.09569605	#ARG!
1/3 Oct LHPSeq (TH) [dB]	10 Hz	34.4	33.3	32.2	30.3	29.8	27.5		31.82824923	39.42855602	#ARG!
1/3 Oct LHPSeq (TH) [dB]	12.5 Hz	40.8	39.3	36.8	38.8	38	35.4		38.52104127	43.00768261	#ARG!
1/3 Oct LHPSeq (TH) [dB]	16 Hz	42.5	40	38.8	38.8	40.1	39.2		40.1075856	44.77555071	#ARG!
1/3 Oct LHPSeq (TH) [dB]	20 Hz	38	34.8	34.1	34.2	42.1	43.8		39.60126719	37.36550021	35.64765808
1/3 Oct LHPSeq (TH) [dB]	25 Hz	42.6	43.7	42	41	41.2	35.3		41.59609757	37.68193219	39.33356945
1/3 Oct LHPSeq (TH) [dB]	31.5 Hz	47.7	49.2	45.3	43.6	44.2	37.7		45.85545232	38.48917717	44.97560637
1/3 Oct LHPSeq (TH) [dB]	40 Hz	34.6	34.3	33.8	32.8	32	29.1		33.10961651	28.66639955	31.17492342
1/3 Oct LHPSeq (TH) [dB]	50 Hz	38.4	38.7	39	39.2	36.1	34.1		37.92817961	33.99233345	35.6804116
1/3 Oct LHPSeq (TH) [dB]	63 Hz	42.4	42.4	42.5	42.6	41.8	42.1		42.3	32.2	41.9
1/3 Oct LHPSeq (TH) [dB]	80 Hz	40.8	41.7	40.9	40.8	40.8	40.6		40.9	30.4	40.5
1/3 Oct LHPSeq (TH) [dB]	100 Hz	43.8	43.5	43.1	43.6	43.1	43		43.4	24.2	43.3
1/3 Oct LHPSeq (TH) [dB]	125 Hz	46.5	46.4	46.6	46.7	46.3	46.5		46.5	21.2	46.5		50.69296333
1/3 Oct LHPSeq (TH) [dB]	160 Hz	46.8	47.2	47.1	47.3	47.1	46.9		47.1	26.6	47.0
1/3 Oct LHPSeq (TH) [dB]	200 Hz	51.4	49.8	50.3	50.3	49.6	50.1		50.3	24.1	50.3
1/3 Oct LHPSeq (TH) [dB]	250 Hz	48.1	47.7	47.9	48.2	47.7	47.9		47.9	24.3	47.9		55.60140607
1/3 Oct LHPSeq (TH) [dB]	315 Hz	52.6	52.8	52.9	53	53	53		52.9	22.1	52.9
1/3 Oct LHPSeq (TH) [dB]	400 Hz	52.3	51.4	51.3	51.3	51.3	51.2		51.5	17.3	51.5
1/3 Oct LHPSeq (TH) [dB]	500 Hz	53.1	53.2	53.2	53.2	53	53		53.1	14.3	53.1		57.4474808
1/3 Oct LHPSeq (TH) [dB]	630 Hz	52.9	53.3	53.2	53.3	53.3	53.3		53.2	13.8	53.2
1/3 Oct LHPSeq (TH) [dB]	800 Hz	54.7	54.1	54.4	54.3	54.1	54.4		54.3	13.4	54.3
1/3 Oct LHPSeq (TH) [dB]	1000 Hz	53.1	53.4	53.6	53.4	53.4	53.6		53.4	13.7	53.4		58.07654026
1/3 Oct LHPSeq (TH) [dB]	1250 Hz	52.1	51.7	51.7	51.8	51.7	51.7		51.8	14.8	51.8
1/3 Oct LHPSeq (TH) [dB]	1600 Hz	49.1	49.3	49.3	49.3	49.3	49.3		49.3	15.0	49.3
1/3 Oct LHPSeq (TH) [dB]	2000 Hz	49.3	49.5	49.5	49.6	49.5	49.6		49.5	16.6	49.5		54.45306298
1/3 Oct LHPSeq (TH) [dB]	2500 Hz	50.5	50.3	50.2	50	50.2	50.1		50.2	15.6	50.2
1/3 Oct LHPSeq (TH) [dB]	3150 Hz	55.5	55.6	55.6	55.7	55.5	55.5		55.6	16.8	55.6
1/3 Oct LHPSeq (TH) [dB]	4000 Hz	53.3	53.4	53.4	53.4	53.4	53.4		53.4	17.4	53.4		58.42220218
1/3 Oct LHPSeq (TH) [dB]	5000 Hz	50.9	50.7	50.6	50.6	50.7	50.6		50.7	18.0	50.7
1/3 Oct LHPSeq (TH) [dB]	6300 Hz	55.4	55.5	55.4	55.5	55.5	55.4		55.5	19.0	55.4
1/3 Oct LHPSeq (TH) [dB]	8000 Hz	56	56.3	56.3	56.3	56.3	56.3		56.3	19.9	56.3		60.56347985
1/3 Oct LHPSeq (TH) [dB]	10000 Hz	55.8	55.6	55.6	55.6	55.6	55.6		55.6	20.7	55.6
1/3 Oct LHPSeq (TH) [dB]	12500 Hz	55.2	55.4	55.3	55.3	55.4	55.3		55.3	21.7	55.3
1/3 Oct LHPSeq (TH) [dB]	16000 Hz	53.1	53.2	53.1	53.1	53.2	53.1		53.1	23.1	53.1		57.37865727
1/3 Oct LHPSeq (TH) [dB]	20000 Hz	29.4	29.6	29.5	29.6	29.6	29.5		29.5	24.7	27.8
1/3 Oct LHPSeq (TH) [dB]	Total A	64.9	65.1	65.1	65.1	65	65.1		65.05066716	26.07125401	65.05011779
1/3 Oct LHPSeq (TH) [dB]	Total C	64.9	65.1	65.1	65.1	65	65		65.03397063	43.08518184	65.00615458
1/3 Oct LHPSeq (TH) [dB]	Total Z	66.2	66.5	66.4	66.4	66.4	66.3		66.36768641	54.1552888	66.09857594

## Sheet: L046
	No.	1	2	3	4	5	6						L (dB)
	Date & time	11:03:39	11:03:49	11:03:59	11:04:09	11:04:19	11:04:29		Average	Background	Without background		in the octave bands
1/3 Oct LHPSeq (TH) [dB]	0.8 Hz	55	58.5	63	64.2	62.4	60.5		61.51753973	60.12946602	55.88825477
1/3 Oct LHPSeq (TH) [dB]	1 Hz	54.3	57.6	67.4	60.5	60.2	59		61.90494056	57.09238198	60.16455431
1/3 Oct LHPSeq (TH) [dB]	1.25 Hz	57.5	58.5	68.1	62.2	54.4	51.9		62.13815191	55.88636579	60.96317038
1/3 Oct LHPSeq (TH) [dB]	1.6 Hz	57.5	56.2	67.3	50.8	48.9	47.3		60.41463944	57.28978113	57.5159535
1/3 Oct LHPSeq (TH) [dB]	2 Hz	58	51.4	62.5	46.7	44.5	40.7		56.4246147	56.1766455	43.86735422
1/3 Oct LHPSeq (TH) [dB]	2.5 Hz	53.5	44.2	55.3	43.3	41.6	36.6		50.20791945	49.06032077	43.86680533
1/3 Oct LHPSeq (TH) [dB]	3.15 Hz	49.5	33.7	46	38.2	36.8	33.7		43.83269175	44.76748275	#ARG!
1/3 Oct LHPSeq (TH) [dB]	4 Hz	40.7	29	35.5	33	33.6	30.9		35.56460033	38.40539288	#ARG!
1/3 Oct LHPSeq (TH) [dB]	5 Hz	39.2	27.5	42.1	33.5	28.4	31.5		36.9080381	42.03142142	#ARG!
1/3 Oct LHPSeq (TH) [dB]	6.3 Hz	38.5	27.2	44.5	34.4	29.9	37.8		38.80290947	52.05421542	#ARG!
1/3 Oct LHPSeq (TH) [dB]	8 Hz	36.4	26.8	44	32.7	26.7	28.8		37.41034045	45.09569605	#ARG!
1/3 Oct LHPSeq (TH) [dB]	10 Hz	26.3	24.1	43.7	28	23	21.8		36.21656493	39.42855602	#ARG!
1/3 Oct LHPSeq (TH) [dB]	12.5 Hz	35.9	29.1	45.9	28.6	28.7	28.6		38.8269506	43.00768261	#ARG!
1/3 Oct LHPSeq (TH) [dB]	16 Hz	34.5	30.1	43.5	30.7	32.8	32.3		37.13315351	44.77555071	#ARG!
1/3 Oct LHPSeq (TH) [dB]	20 Hz	32.5	26.8	36	28.3	30.3	28.4		31.60239091	37.36550021	#ARG!
1/3 Oct LHPSeq (TH) [dB]	25 Hz	33.3	30.4	31.8	33.2	33.6	33.6		32.79478077	37.68193219	#ARG!
1/3 Oct LHPSeq (TH) [dB]	31.5 Hz	37.8	33.7	35.3	36.7	35.7	36		36.04442816	38.48917717	#ARG!
1/3 Oct LHPSeq (TH) [dB]	40 Hz	26.8	24.4	29.5	26.8	24.8	26.5		26.80125834	28.66639955	#ARG!
1/3 Oct LHPSeq (TH) [dB]	50 Hz	31.9	33.7	32.9	34.2	32.9	32.5		33.08254216	33.99233345	#ARG!
1/3 Oct LHPSeq (TH) [dB]	63 Hz	34.1	32.7	33.2	34	33.5	33		33.4	32.2	27.5
1/3 Oct LHPSeq (TH) [dB]	80 Hz	31.9	31.2	31.3	31.8	31.8	31.5		31.6	30.4	25.4
1/3 Oct LHPSeq (TH) [dB]	100 Hz	33.5	33	32.9	33.6	33.2	33.1		33.2	24.2	32.6
1/3 Oct LHPSeq (TH) [dB]	125 Hz	36.5	36.3	36.5	36.7	36.2	36.6		36.5	21.2	36.3		40.5651129
1/3 Oct LHPSeq (TH) [dB]	160 Hz	36.1	36.2	36.5	37.6	36.9	37.6		36.9	26.6	36.4
1/3 Oct LHPSeq (TH) [dB]	200 Hz	38.2	37.8	38.1	38.6	38	38.4		38.2	24.1	38.0
1/3 Oct LHPSeq (TH) [dB]	250 Hz	37.2	36.1	36.4	36.6	36.2	36.4		36.5	24.3	36.2		43.88355803
1/3 Oct LHPSeq (TH) [dB]	315 Hz	41	41.4	41.4	41.4	41.3	41.1		41.3	22.1	41.2
1/3 Oct LHPSeq (TH) [dB]	400 Hz	38.8	39	38.9	38.9	39	39.2		39.0	17.3	38.9
1/3 Oct LHPSeq (TH) [dB]	500 Hz	40.9	39.8	39.7	40	39.8	40		40.1	14.3	40.0		44.99789727
1/3 Oct LHPSeq (TH) [dB]	630 Hz	41.1	41.3	41.5	41.4	41.4	41.3		41.3	13.8	41.3
1/3 Oct LHPSeq (TH) [dB]	800 Hz	42	40.9	41.1	41.2	41	41.5		41.3	13.4	41.3
1/3 Oct LHPSeq (TH) [dB]	1000 Hz	42.5	42.4	42.6	42.5	42.4	42.5		42.5	13.7	42.5		46.34389225
1/3 Oct LHPSeq (TH) [dB]	1250 Hz	40.8	40.7	40.8	40.8	40.7	40.7		40.8	14.8	40.7
1/3 Oct LHPSeq (TH) [dB]	1600 Hz	38.5	38.4	38.4	38.4	38.4	38.4		38.4	15.0	38.4
1/3 Oct LHPSeq (TH) [dB]	2000 Hz	38.3	38.2	38.1	38.2	38.1	38.1		38.2	16.6	38.1		42.97479959
1/3 Oct LHPSeq (TH) [dB]	2500 Hz	37.9	38.1	38	38	38.1	38		38.0	15.6	38.0
1/3 Oct LHPSeq (TH) [dB]	3150 Hz	44.9	44.7	44.8	44.8	44.7	44.9		44.8	16.8	44.8
1/3 Oct LHPSeq (TH) [dB]	4000 Hz	42.6	42.7	42.8	42.8	42.7	42.9		42.8	17.4	42.7		47.45692135
1/3 Oct LHPSeq (TH) [dB]	5000 Hz	38.1	38.3	38.2	38.2	38.3	38.2		38.2	18.0	38.2
1/3 Oct LHPSeq (TH) [dB]	6300 Hz	46.9	47.1	47	47	47	47		47.0	19.0	47.0
1/3 Oct LHPSeq (TH) [dB]	8000 Hz	44	44	44	44	44	44		44.0	19.9	44.0		49.4341294
1/3 Oct LHPSeq (TH) [dB]	10000 Hz	40.9	41	41	41	41	41		41.0	20.7	40.9
1/3 Oct LHPSeq (TH) [dB]	12500 Hz	41.7	41.5	41.5	41.5	41.5	41.5		41.5	21.7	41.5
1/3 Oct LHPSeq (TH) [dB]	16000 Hz	36.1	36.1	36	36	36.1	36		36.1	23.1	35.8		42.68115731
1/3 Oct LHPSeq (TH) [dB]	20000 Hz	24.5	24.4	24.4	24.4	24.4	24.4		24.4	24.7	#ARG!
1/3 Oct LHPSeq (TH) [dB]	Total A	53.9	53.8	53.8	53.8	53.8	53.8		53.81682739	26.07125401	53.80952286
1/3 Oct LHPSeq (TH) [dB]	Total C	54	53.6	53.8	53.8	53.6	53.7		53.75221975	43.08518184	53.36281121
1/3 Oct LHPSeq (TH) [dB]	Total Z	55.9	54.9	57.5	55	54.8	54.9		55.61830262	54.1552888	50.18195282

## Sheet: L047
	No.	1	2	3	4	5	6						L (dB)
	Date & time	11:05:09	11:05:19	11:05:29	11:05:39	11:05:49	11:05:59		Average	Background	Without background		in the octave bands
1/3 Oct LHPSeq (TH) [dB]	0.8 Hz	52	57	53.8	58	63.1	55.3		58.14147591	60.12946602	#ARG!
1/3 Oct LHPSeq (TH) [dB]	1 Hz	51.7	46.1	53.2	53.7	57	56.3		54.14908787	57.09238198	#ARG!
1/3 Oct LHPSeq (TH) [dB]	1.25 Hz	47.5	43.9	51.4	48.4	48.7	52.5		49.54211714	55.88636579	#ARG!
1/3 Oct LHPSeq (TH) [dB]	1.6 Hz	46.9	45.7	40.1	43.7	43.1	48.7		45.52982422	57.28978113	#ARG!
1/3 Oct LHPSeq (TH) [dB]	2 Hz	43.6	38.6	37.2	38.6	39	42.4		40.54145323	56.1766455	#ARG!
1/3 Oct LHPSeq (TH) [dB]	2.5 Hz	40.4	30.4	31.3	33.7	39.6	36.7		36.92434329	49.06032077	#ARG!
1/3 Oct LHPSeq (TH) [dB]	3.15 Hz	33.5	32.9	27.5	33	37.8	33.6		33.99749641	44.76748275	#ARG!
1/3 Oct LHPSeq (TH) [dB]	4 Hz	30	28.4	26.2	27.7	29.7	26.3		28.30094201	38.40539288	#ARG!
1/3 Oct LHPSeq (TH) [dB]	5 Hz	31.4	26.1	29.8	27.8	26	32.8		29.73811453	42.03142142	#ARG!
1/3 Oct LHPSeq (TH) [dB]	6.3 Hz	32.4	28.4	32.5	28.2	27.3	39.1		33.53273048	52.05421542	#ARG!
1/3 Oct LHPSeq (TH) [dB]	8 Hz	28.4	23	26.9	22.8	22.1	28.7		26.15454369	45.09569605	#ARG!
1/3 Oct LHPSeq (TH) [dB]	10 Hz	24.8	20.9	23.4	23.4	18.2	22.5		22.65789044	39.42855602	#ARG!
1/3 Oct LHPSeq (TH) [dB]	12.5 Hz	26.2	24.1	26.6	24.2	25.6	27		25.75628315	43.00768261	#ARG!
1/3 Oct LHPSeq (TH) [dB]	16 Hz	32	26.7	27.3	26.1	28.1	27.9		28.51185923	44.77555071	#ARG!
1/3 Oct LHPSeq (TH) [dB]	20 Hz	33.7	25.6	23.2	26.8	23.9	24.8		28.17602015	37.36550021	#ARG!
1/3 Oct LHPSeq (TH) [dB]	25 Hz	34.7	33.1	30.6	31.2	31.7	36.2		33.39357342	37.68193219	#ARG!
1/3 Oct LHPSeq (TH) [dB]	31.5 Hz	37.4	37.9	35.6	36.8	36.9	43.4		38.92593983	38.48917717	28.73400042
1/3 Oct LHPSeq (TH) [dB]	40 Hz	26	26.2	24.8	24.5	24.1	25.6		25.26969506	28.66639955	#ARG!
1/3 Oct LHPSeq (TH) [dB]	50 Hz	33.6	32.5	30.6	32.1	31.9	30.4		31.98858868	33.99233345	#ARG!
1/3 Oct LHPSeq (TH) [dB]	63 Hz	42.1	41.5	41.7	41.8	41.5	41.6		41.7	32.2	41.2
1/3 Oct LHPSeq (TH) [dB]	80 Hz	40.3	40.6	40.2	40.4	40.5	40.1		40.4	30.4	39.9
1/3 Oct LHPSeq (TH) [dB]	100 Hz	43.5	43.3	43.1	43.6	43.3	43.1		43.3	24.2	43.3
1/3 Oct LHPSeq (TH) [dB]	125 Hz	47.4	47	47.3	47.5	47	47.3		47.3	21.2	47.2		51.06248435
1/3 Oct LHPSeq (TH) [dB]	160 Hz	47.1	47.3	47.3	47.2	47.3	47.3		47.3	26.6	47.2
1/3 Oct LHPSeq (TH) [dB]	200 Hz	49.7	49.5	49.7	49.9	49.4	49.6		49.6	24.1	49.6
1/3 Oct LHPSeq (TH) [dB]	250 Hz	47.6	47.1	47.2	47.6	47.1	47.2		47.3	24.3	47.3		54.98297101
1/3 Oct LHPSeq (TH) [dB]	315 Hz	52	52.3	52.3	52.4	52.4	52.3		52.3	22.1	52.3
1/3 Oct LHPSeq (TH) [dB]	400 Hz	51.8	51.6	51.4	51.3	51.4	51.4		51.5	17.3	51.5
1/3 Oct LHPSeq (TH) [dB]	500 Hz	53.6	53.4	53.4	53.4	53.1	53.3		53.4	14.3	53.4		57.12632219
1/3 Oct LHPSeq (TH) [dB]	630 Hz	51.8	51.9	52.1	52	52.1	52		52.0	13.8	52.0
1/3 Oct LHPSeq (TH) [dB]	800 Hz	53.8	53.8	53.9	53.9	53.7	54		53.9	13.4	53.9
1/3 Oct LHPSeq (TH) [dB]	1000 Hz	54.9	53.9	54.2	54.1	54	54.2		54.2	13.7	54.2		58.41198109
1/3 Oct LHPSeq (TH) [dB]	1250 Hz	52.7	52.7	52.7	52.7	52.6	52.8		52.7	14.8	52.7
1/3 Oct LHPSeq (TH) [dB]	1600 Hz	50.1	50.3	50.3	50.3	50.2	50.2		50.2	15.0	50.2
1/3 Oct LHPSeq (TH) [dB]	2000 Hz	49.9	49.9	49.9	50	49.9	49.9		49.9	16.6	49.9		54.83491082
1/3 Oct LHPSeq (TH) [dB]	2500 Hz	49.9	50.2	50.1	50	50	50		50.0	15.6	50.0
1/3 Oct LHPSeq (TH) [dB]	3150 Hz	56.6	56.6	56.7	56.6	56.5	56.6		56.6	16.8	56.6
1/3 Oct LHPSeq (TH) [dB]	4000 Hz	54.7	54.6	54.7	54.7	54.6	54.7		54.7	17.4	54.7		59.28652545
1/3 Oct LHPSeq (TH) [dB]	5000 Hz	49.8	50	50	49.9	50	49.9		49.9	18.0	49.9
1/3 Oct LHPSeq (TH) [dB]	6300 Hz	58.6	58.8	58.7	58.8	58.8	58.7		58.7	19.0	58.7
1/3 Oct LHPSeq (TH) [dB]	8000 Hz	55.7	55.8	55.7	55.7	55.7	55.7		55.7	19.9	55.7		61.16300182
1/3 Oct LHPSeq (TH) [dB]	10000 Hz	52.9	52.7	52.7	52.6	52.7	52.7		52.7	20.7	52.7
1/3 Oct LHPSeq (TH) [dB]	12500 Hz	53.1	53.2	53.1	53.1	53.2	53.2		53.2	21.7	53.1
1/3 Oct LHPSeq (TH) [dB]	16000 Hz	47.4	47.6	47.6	47.6	47.6	47.6		47.6	23.1	47.6		54.21911218
1/3 Oct LHPSeq (TH) [dB]	20000 Hz	27.1	27.2	27.2	27.2	27.2	27.2		27.2	24.7	23.6
1/3 Oct LHPSeq (TH) [dB]	Total A	65.8	65.6	65.7	65.6	65.6	65.6		65.650676	26.07125401	65.65019752
1/3 Oct LHPSeq (TH) [dB]	Total C	65.6	65.3	65.4	65.4	65.3	65.4		65.40116013	43.08518184	65.37560585
1/3 Oct LHPSeq (TH) [dB]	Total Z	66.6	66.3	66.4	66.4	66.3	66.4		66.40116013	54.1552888	66.13418072

[truncated: 4 more sheets: L048, L049, L050, L051]
