# Supplementary material for: Speech Impaired by Half Masks Used for the Respiratory Tract Protection
Source: Int J Environ Res Public Health. 2022 Jun 8;19(12):7012. doi: 10.3390/ijerph19127012 (PMC9222881; doi:10.3390/ijerph19127012)
Supplement: Supplementary file 1 [file ijerph-19-07012-s001.zip › White noise 5 m.ods]

## Sheet: Datafiles_names
Worksheet numbers printed in blue colour
Speaker-microphone distance		1 m	1 m	5 m	5 m
Generated Sound pressure level		60 dB	72 dB	60 dB	72 dB
Background	L039
No mask		L040	L041	L053	L054
FFP 1		L042	L043	L055	L056
FFP 2		L044	L045	L057	L058
FFP 1+		L046	L047	L059	L060
FFP 2+		L048	L049	L061	L062
FFP 3+		L050	L051	L063	L064

## Sheet: L039
	No.	1	2	3	4	5	6				L (dB)
	Date & time	10:48:13	10:48:23	10:48:33	10:48:43	10:48:53	10:49:03		Average		in the octave bands
1/3 Oct LHPSeq (TH) [dB]	0.8 Hz	56.5	62.3	63.8	53.1	56.8	59.8		60.12946602
1/3 Oct LHPSeq (TH) [dB]	1 Hz	61.8	56.6	55.6	54.6	53.1	53.9		57.09238198
1/3 Oct LHPSeq (TH) [dB]	1.25 Hz	53.8	61.8	54.8	49	51.2	47.8		55.88636579
1/3 Oct LHPSeq (TH) [dB]	1.6 Hz	47.1	64.6	48.4	51.3	44.7	46.6		57.28978113
1/3 Oct LHPSeq (TH) [dB]	2 Hz	41.9	63.6	44.4	49.9	40.2	46.6		56.1766455
1/3 Oct LHPSeq (TH) [dB]	2.5 Hz	36.9	56.2	41.4	45.5	34.9	39.6		49.06032077
1/3 Oct LHPSeq (TH) [dB]	3.15 Hz	30.3	52	29.6	41.9	29.7	34.7		44.76748275
1/3 Oct LHPSeq (TH) [dB]	4 Hz	26.5	44.6	27.2	40.2	26.1	29.4		38.40539288
1/3 Oct LHPSeq (TH) [dB]	5 Hz	31.3	47	35.1	45.5	29.1	36.8		42.03142142
1/3 Oct LHPSeq (TH) [dB]	6.3 Hz	38.5	58.3	40.9	54.1	37.1	37.2		52.05421542
1/3 Oct LHPSeq (TH) [dB]	8 Hz	31.6	52	34.8	44.4	34	29.8		45.09569605
1/3 Oct LHPSeq (TH) [dB]	10 Hz	32.8	46.7	25.1	32	30.8	29.1		39.42855602
1/3 Oct LHPSeq (TH) [dB]	12.5 Hz	32.3	49	30.3	43.7	39.5	37.3		43.00768261
1/3 Oct LHPSeq (TH) [dB]	16 Hz	31.1	51.1	32.1	45.1	40.3	37.3		44.77555071
1/3 Oct LHPSeq (TH) [dB]	20 Hz	28.3	29.3	28.6	37	43	37.4		37.36550021
1/3 Oct LHPSeq (TH) [dB]	25 Hz	31.1	39.4	33.5	35.8	40.1	39.5		37.68193219
1/3 Oct LHPSeq (TH) [dB]	31.5 Hz	34.3	38.3	36.5	36.9	40.4	41		38.48917717
1/3 Oct LHPSeq (TH) [dB]	40 Hz	24.9	28.6	27.3	29	30.3	29.9		28.66639955
1/3 Oct LHPSeq (TH) [dB]	50 Hz	31.3	33.2	32.1	32.4	36	36.3		33.99233345
1/3 Oct LHPSeq (TH) [dB]	63 Hz	31.3	32.5	30.5	31.3	34.3	32		32.16370532
1/3 Oct LHPSeq (TH) [dB]	80 Hz	27.7	32.1	31.5	30.3	30.1	29.3		30.39357375
1/3 Oct LHPSeq (TH) [dB]	100 Hz	21.8	25.2	23.4	24.7	25.8	23		24.19432507
1/3 Oct LHPSeq (TH) [dB]	125 Hz	20.2	20.9	20.9	21.5	22.3	21.2		21.21488935		29.29765786
1/3 Oct LHPSeq (TH) [dB]	160 Hz	23.2	24.7	27.3	27	27.6	27.9		26.58695628
1/3 Oct LHPSeq (TH) [dB]	200 Hz	21.2	22.5	25.6	23.4	23.7	26.3		24.12883221
1/3 Oct LHPSeq (TH) [dB]	250 Hz	20.2	21.8	24.8	22.1	23.4	28.2		24.25891305		28.37449811
1/3 Oct LHPSeq (TH) [dB]	315 Hz	18.2	18.8	22.1	18.8	20.2	26.9		22.10611672
1/3 Oct LHPSeq (TH) [dB]	400 Hz	16.8	14.5	14.5	12.8	17.5	21.5		17.28046775
1/3 Oct LHPSeq (TH) [dB]	500 Hz	18.2	12.8	9.8	9.8	12.8	15.8		14.29475983		20.175114
1/3 Oct LHPSeq (TH) [dB]	630 Hz	18.8	12.8	9.8	9.8	9.8	12.8		13.76019283
1/3 Oct LHPSeq (TH) [dB]	800 Hz	18.2	14.5	9.8	9.8	9.8	9.8		13.43910147
1/3 Oct LHPSeq (TH) [dB]	1000 Hz	18.2	14.5	9.8	9.8	9.8	12.8		13.74007272		18.79545481
1/3 Oct LHPSeq (TH) [dB]	1250 Hz	18.8	14.5	12.8	12.8	12.8	12.8		14.77748154
1/3 Oct LHPSeq (TH) [dB]	1600 Hz	18.8	15.8	12.8	12.8	12.8	12.8		15.00819731
1/3 Oct LHPSeq (TH) [dB]	2000 Hz	19.8	16.8	14.5	14.5	15.8	15.8		16.62392313		20.56070086
1/3 Oct LHPSeq (TH) [dB]	2500 Hz	18.2	15.8	14.5	14.5	14.5	14.5		15.57955304
1/3 Oct LHPSeq (TH) [dB]	3150 Hz	18.8	17.5	15.8	15.8	15.8	15.8		16.75423383
1/3 Oct LHPSeq (TH) [dB]	4000 Hz	18.8	18.2	16.8	16.8	16.8	16.8		17.44787171		22.19089383
1/3 Oct LHPSeq (TH) [dB]	5000 Hz	19.3	18.2	17.5	17.5	17.5	17.5		17.97174806
1/3 Oct LHPSeq (TH) [dB]	6300 Hz	19.8	18.8	18.8	18.8	18.8	18.8		18.98348526
1/3 Oct LHPSeq (TH) [dB]	8000 Hz	20.6	19.8	19.8	19.8	19.8	19.8		19.94399028		24.70558021
1/3 Oct LHPSeq (TH) [dB]	10000 Hz	21.2	20.6	20.6	20.6	20.6	20.6		20.7059346
1/3 Oct LHPSeq (TH) [dB]	12500 Hz	21.5	21.8	21.8	21.5	21.8	21.8		21.70228461
1/3 Oct LHPSeq (TH) [dB]	16000 Hz	23.2	23.2	23	23	23	23.2		23.10115119		28.10413627
1/3 Oct LHPSeq (TH) [dB]	20000 Hz	24.5	24.8	24.7	24.7	24.7	24.7		24.68425407
1/3 Oct LHPSeq (TH) [dB]	Total A	29.4	26	24.1	23.1	24	26.5		26.07125401
1/3 Oct LHPSeq (TH) [dB]	Total C	37.8	46.5	39.5	42.7	43.7	43.1		43.08518184
1/3 Oct LHPSeq (TH) [dB]	Total Z	43.8	60.2	45.2	55	49.1	47.8		54.1552888

## Sheet: L053
	No.	1	2	3	4	5	6									L (dB)
	Date & time	11:16:45	11:16:55	11:17:05	11:17:15	11:17:25	11:17:35		Average	Background	Without background					in the octave bands
1/3 Oct LHPSeq (TH) [dB]	0.8 Hz	55.5	61.8	65.9	64.1	58.8	62		62.50122752	60.12946602	58.74204956
1/3 Oct LHPSeq (TH) [dB]	1 Hz	53.1	54.4	61.2	60.8	58.4	61.1		59.19095391	57.09238198	55.02523399
1/3 Oct LHPSeq (TH) [dB]	1.25 Hz	53.1	52.5	56	56	53.6	60.6		56.29317236	55.88636579	45.80739316
1/3 Oct LHPSeq (TH) [dB]	1.6 Hz	48.8	40.9	51	53.4	50.3	51		50.4524056	57.28978113	#ARG!
1/3 Oct LHPSeq (TH) [dB]	2 Hz	42.7	38.1	47.7	48.1	38.5	47.3		45.42638394	56.1766455	#ARG!
1/3 Oct LHPSeq (TH) [dB]	2.5 Hz	37.3	36.9	39.1	44.6	35.2	39.6		39.97591293	49.06032077	#ARG!
1/3 Oct LHPSeq (TH) [dB]	3.15 Hz	33.9	33.9	43.4	40.2	37	35.1		38.79918638	44.76748275	#ARG!
1/3 Oct LHPSeq (TH) [dB]	4 Hz	34	31.7	42.8	39.1	34.3	32.9		37.7591718	38.40539288	#ARG!
1/3 Oct LHPSeq (TH) [dB]	5 Hz	33.4	31.1	43.9	38.3	33.8	30.8		38.06010605	42.03142142	#ARG!
1/3 Oct LHPSeq (TH) [dB]	6.3 Hz	36	32.4	52.5	47.5	35.7	36.1		46.15546944	52.05421542	#ARG!
1/3 Oct LHPSeq (TH) [dB]	8 Hz	34.9	29.1	45.3	37.9	35.1	28.8		39.02619298	45.09569605	#ARG!
1/3 Oct LHPSeq (TH) [dB]	10 Hz	30.9	26.1	37.9	34.4	30.7	24.7		33.02036617	39.42855602	#ARG!
1/3 Oct LHPSeq (TH) [dB]	12.5 Hz	41.2	40.8	57.3	52	42.2	36.7		50.9225239	43.00768261	50.15689296
1/3 Oct LHPSeq (TH) [dB]	16 Hz	47.1	45.9	61.2	55.3	46.4	41		54.77972695	44.77555071	54.32261582
1/3 Oct LHPSeq (TH) [dB]	20 Hz	39.5	44.3	49.5	46.6	39.9	31.1		44.81257194	37.36550021	43.95066586
1/3 Oct LHPSeq (TH) [dB]	25 Hz	31.8	31.7	36	37.8	37	25.1		34.85125002	37.68193219	#ARG!
1/3 Oct LHPSeq (TH) [dB]	31.5 Hz	24.8	24.8	26.3	27.4	25.3	19.3		25.23761354	38.48917717	#ARG!
1/3 Oct LHPSeq (TH) [dB]	40 Hz	29	29.7	32.9	31.4	28.9	24.4		30.07853096	28.66639955	24.51248817
1/3 Oct LHPSeq (TH) [dB]	50 Hz	33.9	35.6	37.2	36.8	35.9	33.5		35.69159979	33.99233345	30.79440584
1/3 Oct LHPSeq (TH) [dB]	63 Hz	35.7	35	37.8	36.4	36.3	35.2		36.2	32.2	34.0
1/3 Oct LHPSeq (TH) [dB]	80 Hz	33.5	33.6	36.6	36	34	33.6		34.7	30.4	32.8
1/3 Oct LHPSeq (TH) [dB]	100 Hz	33.6	32.3	33.3	33.2	31.7	31.7		32.7	24.2	32.0
1/3 Oct LHPSeq (TH) [dB]	125 Hz	31.3	29.6	30.4	30.6	29.6	29		30.2	21.2	29.6					35.90567092
1/3 Oct LHPSeq (TH) [dB]	160 Hz	30.3	30.9	30.5	30.1	29.9	27.5		30.0	26.6	27.3
1/3 Oct LHPSeq (TH) [dB]	200 Hz	34.5	34.2	34.5	34.4	33.4	33.6		34.1	24.1	33.7
1/3 Oct LHPSeq (TH) [dB]	250 Hz	31.1	30.7	31.8	30.7	30.6	30.9		31.0	24.3	29.9					38.23703954
1/3 Oct LHPSeq (TH) [dB]	315 Hz	34.2	34.4	35	34.4	34.2	34.8		34.5	22.1	34.3
1/3 Oct LHPSeq (TH) [dB]	400 Hz	35.9	36.4	36.2	36.1	36.1	36.2		36.2	17.3	36.1
1/3 Oct LHPSeq (TH) [dB]	500 Hz	36.9	36.8	37	36.9	36.9	36.6		36.9	14.3	36.8					41.07415114
1/3 Oct LHPSeq (TH) [dB]	630 Hz	35.6	36.1	36.2	35.5	35.6	36		35.8	13.8	35.8
1/3 Oct LHPSeq (TH) [dB]	800 Hz	37.5	37.2	37.4	37	37	37.4		37.3	13.4	37.2
1/3 Oct LHPSeq (TH) [dB]	1000 Hz	35.8	35.6	35.7	35.3	35.3	35.5		35.5	13.7	35.5					41.96294333
1/3 Oct LHPSeq (TH) [dB]	1250 Hz	38.5	38.6	38.4	38.4	38.1	38		38.3	14.8	38.3
1/3 Oct LHPSeq (TH) [dB]	1600 Hz	37.3	37.3	37.5	37.6	37.3	37.4		37.4	15.0	37.4
1/3 Oct LHPSeq (TH) [dB]	2000 Hz	37.1	36.8	36.8	36.7	36.7	36.8		36.8	16.6	36.8					43.28697601
1/3 Oct LHPSeq (TH) [dB]	2500 Hz	40.2	40.5	40.5	40.5	40.5	40.3		40.4	15.6	40.4
1/3 Oct LHPSeq (TH) [dB]	3150 Hz	40	40.2	40.2	40.3	40.3	40.2		40.2	16.8	40.2
1/3 Oct LHPSeq (TH) [dB]	4000 Hz	40.9	40.8	40.9	40.9	40.9	41.2		40.9	17.4	40.9					45.63858334
1/3 Oct LHPSeq (TH) [dB]	5000 Hz	41.3	41.2	41.4	41.4	41.5	41.5		41.4	18.0	41.4
1/3 Oct LHPSeq (TH) [dB]	6300 Hz	41.8	41.4	41.2	41.4	41.3	41.3		41.4	19.0	41.4
1/3 Oct LHPSeq (TH) [dB]	8000 Hz	39	39.3	39.3	39.2	39.1	39.2		39.2	19.9	39.1					44.60423122
1/3 Oct LHPSeq (TH) [dB]	10000 Hz	38.5	38.3	38.3	38.2	38.3	38.2		38.3	20.7	38.2
1/3 Oct LHPSeq (TH) [dB]	12500 Hz	37.7	38	37.9	37.9	37.9	37.9		37.9	21.7	37.8
1/3 Oct LHPSeq (TH) [dB]	16000 Hz	34.6	35	34.9	34.9	34.9	34.9		34.9	23.1	34.6					39.76987385
1/3 Oct LHPSeq (TH) [dB]	20000 Hz	24.1	24.4	24.4	24.4	24.4	24.4		24.4	24.7	#ARG!
1/3 Oct LHPSeq (TH) [dB]	Total A	50.6	50.8	50.9	50.8	50.8	50.8		50.78425407	26.07125401	50.7695574
1/3 Oct LHPSeq (TH) [dB]	Total C	51	51	55.7	52.2	50.9	50.5		52.32363987	43.08518184	51.77257809
1/3 Oct LHPSeq (TH) [dB]	Total Z	53.3	53.7	64	57.6	53.6	52.5		58.17616064	54.1552888	55.98510258

## Sheet: L054
	No.	1	2	3	4	5	6									L (dB)
	Date & time	11:18:10	11:18:20	11:18:30	11:18:40	11:18:50	11:19:00		Average	Background	Without background					in the octave bands
1/3 Oct LHPSeq (TH) [dB]	0.8 Hz	57.1	57.3	60.6	58.6	57.4	67.2		61.62370127	60.12946602	56.26433035
1/3 Oct LHPSeq (TH) [dB]	1 Hz	53.6	55.8	52.9	58.7	59.4	61.9		58.20130393	57.09238198	51.7298012
1/3 Oct LHPSeq (TH) [dB]	1.25 Hz	51	51	52.5	58	58.2	55.8		55.44368475	55.88636579	#ARG!
1/3 Oct LHPSeq (TH) [dB]	1.6 Hz	45.8	46	45.4	53.4	52.7	55.3		51.54491113	57.28978113	#ARG!
1/3 Oct LHPSeq (TH) [dB]	2 Hz	44.5	40.6	40.6	49.6	47.9	52.1		47.85553446	56.1766455	#ARG!
1/3 Oct LHPSeq (TH) [dB]	2.5 Hz	40.4	34.2	38.4	40.2	41.7	44.4		40.87059454	49.06032077	#ARG!
1/3 Oct LHPSeq (TH) [dB]	3.15 Hz	33.9	27.2	34.3	36.3	35.4	37.2		34.92580897	44.76748275	#ARG!
1/3 Oct LHPSeq (TH) [dB]	4 Hz	36.9	25.1	29.7	35.6	32.9	41.4		36.29054405	38.40539288	#ARG!
1/3 Oct LHPSeq (TH) [dB]	5 Hz	44.4	28.9	30.3	37.5	29.5	48.5		42.50010304	42.03142142	32.59880563
1/3 Oct LHPSeq (TH) [dB]	6.3 Hz	30.7	26.6	33.4	36.1	33.8	48.9		41.65922078	52.05421542	#ARG!
1/3 Oct LHPSeq (TH) [dB]	8 Hz	29.9	21.2	24.2	27.3	27.8	39.7		32.95355365	45.09569605	#ARG!
1/3 Oct LHPSeq (TH) [dB]	10 Hz	29.1	20.9	21.2	15.8	20.9	19.8		23.43811563	39.42855602	#ARG!
1/3 Oct LHPSeq (TH) [dB]	12.5 Hz	39.7	37.5	35.9	33.8	34.5	39.4		37.37368386	43.00768261	#ARG!
1/3 Oct LHPSeq (TH) [dB]	16 Hz	42.3	41.2	40	35.6	38.2	44.8		41.2819584	44.77555071	#ARG!
1/3 Oct LHPSeq (TH) [dB]	20 Hz	33.3	35.7	34.7	30.8	29.8	31.4		33.13240094	37.36550021	#ARG!
1/3 Oct LHPSeq (TH) [dB]	25 Hz	28.2	27.2	30.3	27.2	25.8	24.8		27.61428168	37.68193219	#ARG!
1/3 Oct LHPSeq (TH) [dB]	31.5 Hz	22.1	21.2	21.8	22.1	20.9	18.2		21.2311088	38.48917717	#ARG!
1/3 Oct LHPSeq (TH) [dB]	40 Hz	24.5	24.1	25.7	22.8	22.3	22.3		23.80394542	28.66639955	#ARG!
1/3 Oct LHPSeq (TH) [dB]	50 Hz	33	36	39.4	33.4	34.5	32.6		35.54525811	33.99233345	30.32556882
1/3 Oct LHPSeq (TH) [dB]	63 Hz	43.1	42	43	42.3	42.3	42.5		42.6	32.2	42.1
1/3 Oct LHPSeq (TH) [dB]	80 Hz	42.1	40.3	40.8	40.5	40.4	40.4		40.8	30.4	40.4
1/3 Oct LHPSeq (TH) [dB]	100 Hz	43.5	41.4	42	42.4	41.2	41.6		42.1	24.2	42.0
1/3 Oct LHPSeq (TH) [dB]	125 Hz	39.8	39	39.2	39.9	39.3	39		39.4	21.2	39.3					44.91825958
1/3 Oct LHPSeq (TH) [dB]	160 Hz	37.6	38.2	37.7	37.7	38.5	37.7		37.9	26.6	37.6
1/3 Oct LHPSeq (TH) [dB]	200 Hz	46	45	45.4	45.7	45	45.4		45.4	24.1	45.4
1/3 Oct LHPSeq (TH) [dB]	250 Hz	43.1	42.4	43	42.8	42.5	42.8		42.8	24.3	42.7					49.85600577
1/3 Oct LHPSeq (TH) [dB]	315 Hz	46.4	46.3	46.6	46.1	46	46.5		46.3	22.1	46.3
1/3 Oct LHPSeq (TH) [dB]	400 Hz	47.7	47.8	47.9	48	47.8	47.8		47.8	17.3	47.8
1/3 Oct LHPSeq (TH) [dB]	500 Hz	48.6	48.6	48.2	48.2	48.6	48.6		48.5	14.3	48.5					52.83471557
1/3 Oct LHPSeq (TH) [dB]	630 Hz	47.5	48	48.1	47.7	47.8	48		47.9	13.8	47.9
1/3 Oct LHPSeq (TH) [dB]	800 Hz	48.7	48.9	48.9	48.7	48.7	49		48.8	13.4	48.8
1/3 Oct LHPSeq (TH) [dB]	1000 Hz	47.5	47.5	47.9	47.9	48.1	48.4		47.9	13.7	47.9					53.83352413
1/3 Oct LHPSeq (TH) [dB]	1250 Hz	50.4	50.2	50	50	50.1	50.3		50.2	14.8	50.2
1/3 Oct LHPSeq (TH) [dB]	1600 Hz	49.5	49.3	49.2	49.1	48.9	49		49.2	15.0	49.2
1/3 Oct LHPSeq (TH) [dB]	2000 Hz	48.5	48.8	48.8	48.9	48.7	48.6		48.7	16.6	48.7					55.2500378
1/3 Oct LHPSeq (TH) [dB]	2500 Hz	52.5	52.7	52.5	52.5	52.5	52.3		52.5	15.6	52.5
1/3 Oct LHPSeq (TH) [dB]	3150 Hz	51.5	51.7	51.6	51.6	51.6	51.7		51.6	16.8	51.6
1/3 Oct LHPSeq (TH) [dB]	4000 Hz	53	52.8	52.8	52.8	52.8	52.9		52.9	17.4	52.8					57.30958902
1/3 Oct LHPSeq (TH) [dB]	5000 Hz	52.9	53	53	53	53.1	53.1		53.0	18.0	53.0
1/3 Oct LHPSeq (TH) [dB]	6300 Hz	52.8	53	52.9	52.9	53	52.9		52.9	19.0	52.9
1/3 Oct LHPSeq (TH) [dB]	8000 Hz	50.9	50.8	50.9	50.9	50.9	50.9		50.9	19.9	50.9					56.20821967
1/3 Oct LHPSeq (TH) [dB]	10000 Hz	50.4	49.9	49.9	49.8	49.9	49.9		50.0	20.7	50.0
1/3 Oct LHPSeq (TH) [dB]	12500 Hz	49.9	49.5	49.5	49.5	49.5	49.5		49.6	21.7	49.6
1/3 Oct LHPSeq (TH) [dB]	16000 Hz	46.5	46.4	46.4	46.4	46.4	46.3		46.4	23.1	46.4					51.29169588
1/3 Oct LHPSeq (TH) [dB]	20000 Hz	26.2	26.3	26.3	26.3	26.3	26.3		26.3	24.7	21.2
1/3 Oct LHPSeq (TH) [dB]	Total A	62.5	62.6	62.6	62.6	62.6	62.6		62.58349242	26.07125401	62.58252278
1/3 Oct LHPSeq (TH) [dB]	Total C	61.9	62	62	62	62	62		61.98349242	43.08518184	61.9271589
1/3 Oct LHPSeq (TH) [dB]	Total Z	62.9	63	63	63	63	63.4		63.05303189	54.1552888	62.45375231

## Sheet: L055
	No.	1	2	3	4	5	6									L (dB)
	Date & time	11:22:31	11:22:41	11:22:51	11:23:01	11:23:11	11:23:21		Average	Background	Without background					in the octave bands
1/3 Oct LHPSeq (TH) [dB]	0.8 Hz	58.1	62.1	63.5	65.4	62.2	68.5		64.44892735	60.12946602	62.44320098
1/3 Oct LHPSeq (TH) [dB]	1 Hz	61.9	65.5	55.4	51.6	57.4	65.7		62.1542272	57.09238198	60.53164857
1/3 Oct LHPSeq (TH) [dB]	1.25 Hz	56.6	57.8	58.4	56	61.3	61.7		59.18873733	55.88636579	56.45209822
1/3 Oct LHPSeq (TH) [dB]	1.6 Hz	48.2	50.3	51.3	42.9	60.9	61.6		56.99451016	57.28978113	#ARG!
1/3 Oct LHPSeq (TH) [dB]	2 Hz	47.2	47.1	45.2	44	62	53.6		55.17631035	56.1766455	#ARG!
1/3 Oct LHPSeq (TH) [dB]	2.5 Hz	39	41	39.1	34.7	59.6	48.6		52.28770877	49.06032077	49.48416005
1/3 Oct LHPSeq (TH) [dB]	3.15 Hz	35	36.8	33.9	31.1	52.1	46.8		45.67684089	44.76748275	38.43959907
1/3 Oct LHPSeq (TH) [dB]	4 Hz	34.2	30.4	27.2	30.8	45	38.9		38.73505306	38.40539288	27.37408731
1/3 Oct LHPSeq (TH) [dB]	5 Hz	43	37.5	31.8	27.7	45.8	38.4		40.82879222	42.03142142	#ARG!
1/3 Oct LHPSeq (TH) [dB]	6.3 Hz	38.6	32.4	36.2	30.9	51.7	38.2		44.49475561	52.05421542	#ARG!
1/3 Oct LHPSeq (TH) [dB]	8 Hz	34.4	29.1	29.1	25.4	42	30.9		35.60421317	45.09569605	#ARG!
1/3 Oct LHPSeq (TH) [dB]	10 Hz	33.5	25.7	23.2	18.8	23.2	21.5		27.33093844	39.42855602	#ARG!
1/3 Oct LHPSeq (TH) [dB]	12.5 Hz	40.8	36.6	38.8	37.4	50.2	40.4		43.842708	43.00768261	36.27103657
1/3 Oct LHPSeq (TH) [dB]	16 Hz	44.7	41.8	42.6	42.2	54	42.8		47.65524303	44.77555071	44.5102855
1/3 Oct LHPSeq (TH) [dB]	20 Hz	44	41	33.9	31.6	33.7	31.7		38.79206823	37.36550021	33.26337333
1/3 Oct LHPSeq (TH) [dB]	25 Hz	33.3	29.6	26.8	26.8	27.9	30.1		29.73675851	37.68193219	#ARG!
1/3 Oct LHPSeq (TH) [dB]	31.5 Hz	26.1	20.6	21.5	20.6	21.2	22.3		22.55238241	38.48917717	#ARG!
1/3 Oct LHPSeq (TH) [dB]	40 Hz	31	26.1	25.7	23.4	25.9	26.1		27.065816	28.66639955	#ARG!
1/3 Oct LHPSeq (TH) [dB]	50 Hz	35	36.7	33.6	33.3	33.6	34.9		34.68584156	33.99233345	26.37637316
1/3 Oct LHPSeq (TH) [dB]	63 Hz	35.6	35.3	35	35.7	34.4	35		35.2	32.2	32.2
1/3 Oct LHPSeq (TH) [dB]	80 Hz	36.3	34.4	32.9	32.8	33	33.6		34.0	30.4	31.6
1/3 Oct LHPSeq (TH) [dB]	100 Hz	33.6	31.8	32.5	33	31.8	32.5		32.6	24.2	31.9
1/3 Oct LHPSeq (TH) [dB]	125 Hz	31	29.4	29.4	29.4	29.3	29.1		29.7	21.2	29.0					35.69990949
1/3 Oct LHPSeq (TH) [dB]	160 Hz	31.4	31.5	28.9	28.6	29.3	28.7		29.9	26.6	27.2
1/3 Oct LHPSeq (TH) [dB]	200 Hz	34.1	33.2	33.2	33.4	32.6	33		33.3	24.1	32.7
1/3 Oct LHPSeq (TH) [dB]	250 Hz	31.3	30.7	30.4	30.3	30.1	30.3		30.5	24.3	29.4					37.94745033
1/3 Oct LHPSeq (TH) [dB]	315 Hz	35.8	34.4	34.9	34.4	34	34.7		34.7	22.1	34.5
1/3 Oct LHPSeq (TH) [dB]	400 Hz	36.3	36.2	36.1	36.5	36.5	36.3		36.3	17.3	36.3
1/3 Oct LHPSeq (TH) [dB]	500 Hz	37.1	37.3	37.2	37.5	37.4	37.4		37.3	14.3	37.3					41.4558297
1/3 Oct LHPSeq (TH) [dB]	630 Hz	36.7	36.4	36.5	36.1	36.1	36.2		36.3	13.8	36.3
1/3 Oct LHPSeq (TH) [dB]	800 Hz	37.3	36.8	36.9	36.8	36.7	36.9		36.9	13.4	36.9
1/3 Oct LHPSeq (TH) [dB]	1000 Hz	34.3	34.2	34.4	33.6	33.6	33.8		34.0	13.7	34.0					39.90726198
1/3 Oct LHPSeq (TH) [dB]	1250 Hz	34.3	33.4	33.5	33.7	33.8	33.8		33.8	14.8	33.7
1/3 Oct LHPSeq (TH) [dB]	1600 Hz	32.6	31.1	31.2	31.1	30.9	31.2		31.4	15.0	31.3
1/3 Oct LHPSeq (TH) [dB]	2000 Hz	31.3	29.6	29.4	29.5	29.5	29.4		29.8	16.6	29.6					36.42801538
1/3 Oct LHPSeq (TH) [dB]	2500 Hz	33.4	32.9	32.8	33.1	33.2	33.3		33.1	15.6	33.0
1/3 Oct LHPSeq (TH) [dB]	3150 Hz	38.3	37.9	37.9	37.8	37.6	37.5		37.8	16.8	37.8
1/3 Oct LHPSeq (TH) [dB]	4000 Hz	35.2	34.4	34.4	34.4	34.4	34.5		34.6	17.4	34.5					40.66840841
1/3 Oct LHPSeq (TH) [dB]	5000 Hz	34.4	34.4	34.5	34.3	34.3	34.2		34.4	18.0	34.2
1/3 Oct LHPSeq (TH) [dB]	6300 Hz	38.1	37.9	37.9	38	38.1	37.9		38.0	19.0	37.9
1/3 Oct LHPSeq (TH) [dB]	8000 Hz	34.1	34.2	34.3	34.3	34.3	34.3		34.3	19.9	34.1					40.35563644
1/3 Oct LHPSeq (TH) [dB]	10000 Hz	32.8	32.8	32.8	32.8	32.8	32.8		32.8	20.7	32.5
1/3 Oct LHPSeq (TH) [dB]	12500 Hz	32	32.3	32.3	32.3	32.4	32.3		32.3	21.7	31.9
1/3 Oct LHPSeq (TH) [dB]	16000 Hz	29.6	29.7	29.8	29.8	29.8	29.7		29.7	23.1	28.7					34.60830881
1/3 Oct LHPSeq (TH) [dB]	20000 Hz	24.2	24.2	24.2	24.2	24.2	24.2		24.2	24.7	#ARG!
1/3 Oct LHPSeq (TH) [dB]	Total A	46.9	46.6	46.7	46.6	46.6	46.6		46.66809085	26.07125401	46.63007189
1/3 Oct LHPSeq (TH) [dB]	Total C	48.8	48.2	48	47.9	49.9	48		48.52786691	43.08518184	47.06738814
1/3 Oct LHPSeq (TH) [dB]	Total Z	52.4	50.6	50.4	51.9	58.2	51.9		53.58157028	54.1552888	#ARG!

## Sheet: L056
	No.	1	2	3	4	5	6									L (dB)
	Date & time	11:23:51	11:24:01	11:24:11	11:24:21	11:24:31	11:24:41		Average	Background	Without background					in the octave bands
1/3 Oct LHPSeq (TH) [dB]	0.8 Hz	66.1	63.4	64.7	63.2	67.8	68.8		66.18282472	60.12946602	64.94430226
1/3 Oct LHPSeq (TH) [dB]	1 Hz	62.4	64.5	60.3	56.3	66.9	64.5		63.60796999	57.09238198	62.51178882
1/3 Oct LHPSeq (TH) [dB]	1.25 Hz	60.5	64.2	60.2	61.9	64.1	64.5		62.91406236	55.88636579	61.95440965
1/3 Oct LHPSeq (TH) [dB]	1.6 Hz	56.1	54.3	54.1	56.5	61.3	56.5		57.23716034	57.28978113	#ARG!
1/3 Oct LHPSeq (TH) [dB]	2 Hz	51.4	54.3	48.8	56.1	56.7	54		54.2850026	56.1766455	#ARG!
1/3 Oct LHPSeq (TH) [dB]	2.5 Hz	47.2	52	43.7	53.3	50.7	48.1		50.21371072	49.06032077	43.89168991
1/3 Oct LHPSeq (TH) [dB]	3.15 Hz	42.3	54.4	36.7	47.2	45.1	38.4		48.1162089	44.76748275	45.41985894
1/3 Oct LHPSeq (TH) [dB]	4 Hz	44.7	50.2	35	40.8	37.7	38.3		44.31522267	38.40539288	43.02827507
1/3 Oct LHPSeq (TH) [dB]	5 Hz	47.9	54.4	33.8	45	36.2	36.5		48.01334535	42.03142142	46.75098907
1/3 Oct LHPSeq (TH) [dB]	6.3 Hz	54	62.1	39.1	52.7	37.5	35.9		55.39253802	52.05421542	52.68721557
1/3 Oct LHPSeq (TH) [dB]	8 Hz	44.9	49	30	42.1	38.1	34.5		43.5802628	45.09569605	#ARG!
1/3 Oct LHPSeq (TH) [dB]	10 Hz	36.5	37.8	25.8	30	29.7	28.4		33.52108728	39.42855602	#ARG!
1/3 Oct LHPSeq (TH) [dB]	12.5 Hz	51.6	59.5	39.6	51.1	43	39.2		53.01756917	43.00768261	52.56109138
1/3 Oct LHPSeq (TH) [dB]	16 Hz	54.6	61.8	43.1	55.6	46.2	43.5		55.73941308	44.77555071	55.3768356
1/3 Oct LHPSeq (TH) [dB]	20 Hz	34.9	34.5	35.3	37.6	39.8	36.4		36.83746324	37.36550021	#ARG!
1/3 Oct LHPSeq (TH) [dB]	25 Hz	28.4	27	28.6	27.8	30.2	30.6		28.95357703	37.68193219	#ARG!
1/3 Oct LHPSeq (TH) [dB]	31.5 Hz	22.5	20.9	20.9	21.2	22.3	23.4		21.96962371	38.48917717	#ARG!
1/3 Oct LHPSeq (TH) [dB]	40 Hz	26.9	28.7	27.8	25.6	28.3	27		27.4999343	28.66639955	#ARG!
1/3 Oct LHPSeq (TH) [dB]	50 Hz	33.8	33.4	34.1	33.8	35.7	35.6		34.49785719	33.99233345	24.90711926
1/3 Oct LHPSeq (TH) [dB]	63 Hz	42.8	42.1	43	43	43.2	43.4		42.9	32.2	42.6
1/3 Oct LHPSeq (TH) [dB]	80 Hz	40.1	40.2	40.1	40.8	40.8	40.6		40.4	30.4	40.0
1/3 Oct LHPSeq (TH) [dB]	100 Hz	42.6	41.1	42	42.6	41.3	42.3		42.0	24.2	42.0
1/3 Oct LHPSeq (TH) [dB]	125 Hz	39.3	38.2	38.5	39.2	38.4	38.6		38.7	21.2	38.6					44.79380313
1/3 Oct LHPSeq (TH) [dB]	160 Hz	38	38.6	38.2	38.2	38.8	38		38.3	26.6	38.0
1/3 Oct LHPSeq (TH) [dB]	200 Hz	44.1	43.4	44.1	44.3	43.5	44		43.9	24.1	43.9
1/3 Oct LHPSeq (TH) [dB]	250 Hz	42.3	41.9	42.2	41.9	41.9	42.5		42.1	24.3	42.1					48.85038569
1/3 Oct LHPSeq (TH) [dB]	315 Hz	45.4	45.3	45.9	45.4	45.3	45.9		45.5	22.1	45.5
1/3 Oct LHPSeq (TH) [dB]	400 Hz	48.4	48.3	48.1	48.3	48.3	48.2		48.3	17.3	48.3
1/3 Oct LHPSeq (TH) [dB]	500 Hz	50.2	50.1	49.8	49.9	49.9	50.3		50.0	14.3	50.0					53.68855847
1/3 Oct LHPSeq (TH) [dB]	630 Hz	48.1	48.3	48.1	48.1	48.4	48.1		48.2	13.8	48.2
1/3 Oct LHPSeq (TH) [dB]	800 Hz	48.8	48.8	48.9	48.8	48.7	49.2		48.9	13.4	48.9
1/3 Oct LHPSeq (TH) [dB]	1000 Hz	46.9	45.2	45.3	45.2	45.2	45.8		45.6	13.7	45.6					51.86852981
1/3 Oct LHPSeq (TH) [dB]	1250 Hz	46.1	46.1	46.1	46	46	45.8		46.0	14.8	46.0
1/3 Oct LHPSeq (TH) [dB]	1600 Hz	43	43.2	43.3	43.3	43.2	42.9		43.2	15.0	43.1
1/3 Oct LHPSeq (TH) [dB]	2000 Hz	41.5	41.5	41.6	41.4	41.5	41.1		41.4	16.6	41.4					48.21753938
1/3 Oct LHPSeq (TH) [dB]	2500 Hz	45	45.2	45	44.9	45	45		45.0	15.6	45.0
1/3 Oct LHPSeq (TH) [dB]	3150 Hz	49.6	49.4	49.5	49.3	49.5	49.5		49.5	16.8	49.5
1/3 Oct LHPSeq (TH) [dB]	4000 Hz	46.5	46.6	46.4	46.5	46.5	46.4		46.5	17.4	46.5					52.47481759
1/3 Oct LHPSeq (TH) [dB]	5000 Hz	46.2	46.5	46.5	46.4	46.4	46.5		46.4	18.0	46.4
1/3 Oct LHPSeq (TH) [dB]	6300 Hz	49.8	49.8	49.6	49.7	49.7	49.6		49.7	19.0	49.7
1/3 Oct LHPSeq (TH) [dB]	8000 Hz	45.6	45.9	45.8	45.9	45.8	45.9		45.8	19.9	45.8					51.99580771
1/3 Oct LHPSeq (TH) [dB]	10000 Hz	44.1	44.3	44.4	44.3	44.3	44.3		44.3	20.7	44.3
1/3 Oct LHPSeq (TH) [dB]	12500 Hz	43.7	43.8	43.7	43.7	43.8	43.7		43.7	21.7	43.7
1/3 Oct LHPSeq (TH) [dB]	16000 Hz	40.7	40.4	40.4	40.4	40.4	40.5		40.5	23.1	40.4					45.44808966
1/3 Oct LHPSeq (TH) [dB]	20000 Hz	24.8	24.7	24.7	24.7	24.7	24.8		24.7	24.7	5.3
1/3 Oct LHPSeq (TH) [dB]	Total A	58.5	58.6	58.6	58.5	58.6	58.6		58.56692185	26.07125401	58.56447651
1/3 Oct LHPSeq (TH) [dB]	Total C	59.3	60.3	59.1	59.4	59.1	59.2		59.42094551	43.08518184	59.31877954
1/3 Oct LHPSeq (TH) [dB]	Total Z	62.2	66.8	60	62.2	60.3	60.1		62.71077902	54.1552888	62.05848751

## Sheet: L057
	No.	1	2	3	4	5	6									L (dB)
	Date & time	11:26:15	11:26:25	11:26:35	11:26:45	11:26:55	11:27:05		Average	Background	Without background					in the octave bands
1/3 Oct LHPSeq (TH) [dB]	0.8 Hz	59.7	66.4	66	62.5	65	64.3		64.50032836	60.12946602	62.52449264
1/3 Oct LHPSeq (TH) [dB]	1 Hz	59	65.8	65.4	59.5	53.6	61.4		62.45689996	57.09238198	60.96477666
1/3 Oct LHPSeq (TH) [dB]	1.25 Hz	52.8	57.7	58.1	56.4	57.2	58.6		57.14721288	55.88636579	51.16081181
1/3 Oct LHPSeq (TH) [dB]	1.6 Hz	50.5	58.2	54.5	51.4	50.3	51.9		53.84653715	57.28978113	#ARG!
1/3 Oct LHPSeq (TH) [dB]	2 Hz	44.6	52.7	48	45.4	44.3	47.5		48.19508761	56.1766455	#ARG!
1/3 Oct LHPSeq (TH) [dB]	2.5 Hz	39.6	47.1	45.7	39.6	40	37.7		43.10226964	49.06032077	#ARG!
1/3 Oct LHPSeq (TH) [dB]	3.15 Hz	37.4	42.1	38.3	35.4	36.7	37.6		38.48942665	44.76748275	#ARG!
1/3 Oct LHPSeq (TH) [dB]	4 Hz	31.3	35.3	34.1	30.5	30.4	29.6		32.40478845	38.40539288	#ARG!
1/3 Oct LHPSeq (TH) [dB]	5 Hz	43.6	39.6	33.6	31.7	28.6	25.4		37.88521107	42.03142142	#ARG!
1/3 Oct LHPSeq (TH) [dB]	6.3 Hz	30	30	29.1	30.7	33.2	27.2		30.41513196	52.05421542	#ARG!
1/3 Oct LHPSeq (TH) [dB]	8 Hz	30	25.6	25.2	27.3	29.6	23.9		27.51884782	45.09569605	#ARG!
1/3 Oct LHPSeq (TH) [dB]	10 Hz	27.4	26.1	24.4	26.2	29.9	24.1		26.8176723	39.42855602	#ARG!
1/3 Oct LHPSeq (TH) [dB]	12.5 Hz	35.3	46.4	39.7	37.2	39.9	42.2		41.66276557	43.00768261	#ARG!
1/3 Oct LHPSeq (TH) [dB]	16 Hz	39.4	47.6	45.1	42.5	47.4	45.8		45.42760748	44.77555071	36.87066849
1/3 Oct LHPSeq (TH) [dB]	20 Hz	33.1	34.9	38.1	36	46	41.1		40.56033229	37.36550021	37.7270422
1/3 Oct LHPSeq (TH) [dB]	25 Hz	26.9	30.6	29.1	28.1	31	28.6		29.2769353	37.68193219	#ARG!
1/3 Oct LHPSeq (TH) [dB]	31.5 Hz	26.1	21.2	21.8	20.6	23.6	20.9		22.85366403	38.48917717	#ARG!
1/3 Oct LHPSeq (TH) [dB]	40 Hz	24.4	25.8	25.2	25.6	29.4	26.8		26.53118427	28.66639955	#ARG!
1/3 Oct LHPSeq (TH) [dB]	50 Hz	33.5	34.5	34	36.3	39.1	37		36.19353606	33.99233345	32.18807898
1/3 Oct LHPSeq (TH) [dB]	63 Hz	36.3	35.7	35.7	36.9	39.1	36.7		36.9	32.2	35.1
1/3 Oct LHPSeq (TH) [dB]	80 Hz	32.3	34.1	33.3	36.6	37.7	35.7		35.4	30.4	33.7
1/3 Oct LHPSeq (TH) [dB]	100 Hz	32.4	32.1	32.5	34.7	34.6	33.8		33.5	24.2	32.9
1/3 Oct LHPSeq (TH) [dB]	125 Hz	28.7	28.1	28.6	29.8	29.4	29.4		29.0	21.2	28.3					35.97145005
1/3 Oct LHPSeq (TH) [dB]	160 Hz	28	28.6	28.6	29.9	31.6	30.2		29.7	26.6	26.7
1/3 Oct LHPSeq (TH) [dB]	200 Hz	32.8	32	33.2	33.3	33	33.4		33.0	24.1	32.4
1/3 Oct LHPSeq (TH) [dB]	250 Hz	31.3	30	30.2	30.6	30.4	30.1		30.5	24.3	29.3					37.19774277
1/3 Oct LHPSeq (TH) [dB]	315 Hz	32.9	33.2	33.8	33.2	33.2	33.6		33.3	22.1	33.0
1/3 Oct LHPSeq (TH) [dB]	400 Hz	35.8	36	35.9	36.2	36.2	35.8		36.0	17.3	35.9
1/3 Oct LHPSeq (TH) [dB]	500 Hz	38.1	37.9	37.1	37.7	37.8	37.4		37.7	14.3	37.7					41.45763495
1/3 Oct LHPSeq (TH) [dB]	630 Hz	35.7	36.3	36.3	36.1	36.5	36.2		36.2	13.8	36.2
1/3 Oct LHPSeq (TH) [dB]	800 Hz	37.2	37.5	37.8	37.6	37.5	37.5		37.5	13.4	37.5
1/3 Oct LHPSeq (TH) [dB]	1000 Hz	34.6	34.2	34.2	34.1	34.1	34.3		34.3	13.7	34.2					40.37426785
1/3 Oct LHPSeq (TH) [dB]	1250 Hz	34.8	34	33.8	34	34	34.1		34.1	14.8	34.1
1/3 Oct LHPSeq (TH) [dB]	1600 Hz	30.6	30.8	30.7	30.8	30.8	30.7		30.7	15.0	30.6
1/3 Oct LHPSeq (TH) [dB]	2000 Hz	29.8	28.8	28.9	29	28.8	28.9		29.0	16.6	28.8					35.36821177
1/3 Oct LHPSeq (TH) [dB]	2500 Hz	32.3	31.4	31.5	31.5	31.5	31.5		31.6	15.6	31.5
1/3 Oct LHPSeq (TH) [dB]	3150 Hz	37	37	37.1	37	37	37.2		37.1	16.8	37.0
1/3 Oct LHPSeq (TH) [dB]	4000 Hz	34.5	34.4	34.7	34.5	34.7	34.8		34.6	17.4	34.5					39.91740231
1/3 Oct LHPSeq (TH) [dB]	5000 Hz	32.8	32.6	32.6	32.6	32.8	32.7		32.7	18.0	32.5
1/3 Oct LHPSeq (TH) [dB]	6300 Hz	35.5	35.5	35.5	35.6	35.7	35.5		35.6	19.0	35.5
1/3 Oct LHPSeq (TH) [dB]	8000 Hz	33.1	33.3	33.2	33.1	33.3	33.3		33.2	19.9	33.0					38.51629613
1/3 Oct LHPSeq (TH) [dB]	10000 Hz	31.3	31.6	31.6	31.4	31.6	31.6		31.5	20.7	31.1
1/3 Oct LHPSeq (TH) [dB]	12500 Hz	31.2	30.7	30.6	30.6	30.7	30.6		30.7	21.7	30.2
1/3 Oct LHPSeq (TH) [dB]	16000 Hz	28.5	28.3	28.2	28.2	28.3	28.2		28.3	23.1	26.7					33.26570643
1/3 Oct LHPSeq (TH) [dB]	20000 Hz	24.1	24.2	24.2	24.2	24.2	24.2		24.2	24.7	#ARG!
1/3 Oct LHPSeq (TH) [dB]	Total A	46	46	46	46	46.1	46.1		46.03358983	26.07125401	45.98955966
1/3 Oct LHPSeq (TH) [dB]	Total C	47.4	48.3	47.9	48.1	49.3	48.4		48.27244534	43.08518184	46.70550751
1/3 Oct LHPSeq (TH) [dB]	Total Z	49.8	53.1	51.1	50.2	53	51.5		51.63355635	54.1552888	#ARG!

## Sheet: L058
	No.	1	2	3	4	5	6									L (dB)
	Date & time	11:27:42	11:27:52	11:28:02	11:28:12	11:28:22	11:28:32		Average	Background	Without background					in the octave bands
1/3 Oct LHPSeq (TH) [dB]	0.8 Hz	60.5	58.3	61.3	67	72.4	67.4		67.13663466	60.12946602	66.17189072
1/3 Oct LHPSeq (TH) [dB]	1 Hz	52.5	57.8	55.5	60.9	73.3	63		66.32463246	57.09238198	65.77273019
1/3 Oct LHPSeq (TH) [dB]	1.25 Hz	56.7	50.5	50.7	61.4	65.3	62.8		60.89417185	55.88636579	59.24689184
1/3 Oct LHPSeq (TH) [dB]	1.6 Hz	51.4	50	48.8	58.2	59.2	56.6		55.76618042	57.28978113	#ARG!
1/3 Oct LHPSeq (TH) [dB]	2 Hz	42.3	40.9	46.9	56.7	54.5	52		52.15869125	56.1766455	#ARG!
1/3 Oct LHPSeq (TH) [dB]	2.5 Hz	38.9	37	40.9	50.4	49.5	45.5		46.35703659	49.06032077	#ARG!
1/3 Oct LHPSeq (TH) [dB]	3.15 Hz	32.3	35.4	39.6	41.1	42.6	44		40.6993984	44.76748275	#ARG!
1/3 Oct LHPSeq (TH) [dB]	4 Hz	34.6	33.3	37.4	37	39.5	34.2		36.54369926	38.40539288	#ARG!
1/3 Oct LHPSeq (TH) [dB]	5 Hz	41.1	32.5	37.4	38.6	35.5	38.4		38.00109499	42.03142142	#ARG!
1/3 Oct LHPSeq (TH) [dB]	6.3 Hz	34.5	31.7	39.8	37.3	39.4	37.3		37.44262842	52.05421542	#ARG!
1/3 Oct LHPSeq (TH) [dB]	8 Hz	26.8	25.8	30.3	29.5	29.4	31.1		29.19148104	45.09569605	#ARG!
1/3 Oct LHPSeq (TH) [dB]	10 Hz	26.4	23.4	20.9	22.1	23	22.5		23.41716066	39.42855602	#ARG!
1/3 Oct LHPSeq (TH) [dB]	12.5 Hz	34.4	34.7	36	38.4	38	43.3		38.68193785	43.00768261	#ARG!
1/3 Oct LHPSeq (TH) [dB]	16 Hz	39.6	39	40.1	41.8	40.8	47.5		42.65952076	44.77555071	#ARG!
1/3 Oct LHPSeq (TH) [dB]	20 Hz	35.9	34.3	30.8	33.5	32.2	31.7		33.41159652	37.36550021	#ARG!
1/3 Oct LHPSeq (TH) [dB]	25 Hz	26.1	27.5	25.9	29	27.9	29.8		27.92938016	37.68193219	#ARG!
1/3 Oct LHPSeq (TH) [dB]	31.5 Hz	21.5	20.9	19.3	21.8	23	21.5		21.46918634	38.48917717	#ARG!
1/3 Oct LHPSeq (TH) [dB]	40 Hz	22.3	25.1	23.9	26	28.1	25.9		25.58647673	28.66639955	#ARG!
1/3 Oct LHPSeq (TH) [dB]	50 Hz	37.3	43.4	34.5	35.6	36.1	35.6		38.38866724	33.99233345	36.42743806
1/3 Oct LHPSeq (TH) [dB]	63 Hz	42.4	44.1	42.9	42.6	43.1	42.8		43.0	32.2	42.6
1/3 Oct LHPSeq (TH) [dB]	80 Hz	40.4	41.3	40.9	40.6	40.7	40		40.7	30.4	40.2
1/3 Oct LHPSeq (TH) [dB]	100 Hz	41.7	42.4	43	41.5	42	43.1		42.3	24.2	42.3
1/3 Oct LHPSeq (TH) [dB]	125 Hz	37.7	38.2	38.9	37.8	38.2	38.8		38.3	21.2	38.2					44.9267237
1/3 Oct LHPSeq (TH) [dB]	160 Hz	38.7	39	38.7	38.8	38.1	38.3		38.6	26.6	38.3
1/3 Oct LHPSeq (TH) [dB]	200 Hz	43.9	45.2	45.1	43.8	44.4	44.7		44.6	24.1	44.5
1/3 Oct LHPSeq (TH) [dB]	250 Hz	41.9	42.3	41.8	41.6	41.8	41.6		41.8	24.3	41.8					49.11453321
1/3 Oct LHPSeq (TH) [dB]	315 Hz	45.6	46	45.9	45.4	45.9	45.8		45.8	22.1	45.8
1/3 Oct LHPSeq (TH) [dB]	400 Hz	48.5	48.7	48.8	48.7	48.7	48.7		48.7	17.3	48.7
1/3 Oct LHPSeq (TH) [dB]	500 Hz	49	48.4	48.2	48.6	48.5	48.5		48.5	14.3	48.5					53.43757399
1/3 Oct LHPSeq (TH) [dB]	630 Hz	48.4	49	48.7	48.8	49	48.7		48.8	13.8	48.8
1/3 Oct LHPSeq (TH) [dB]	800 Hz	48.6	48.6	48.2	48.4	48.6	48.4		48.5	13.4	48.5
1/3 Oct LHPSeq (TH) [dB]	1000 Hz	46	45.9	45.6	45.8	45.9	45.7		45.8	13.7	45.8					51.73856823
1/3 Oct LHPSeq (TH) [dB]	1250 Hz	46	46.2	46.3	46	46	46.1		46.1	14.8	46.1
1/3 Oct LHPSeq (TH) [dB]	1600 Hz	42.2	42.3	42.5	42.4	42.4	42.4		42.4	15.0	42.4
1/3 Oct LHPSeq (TH) [dB]	2000 Hz	40.2	40.2	40.2	40.1	39.9	40		40.1	16.6	40.1					46.96452277
1/3 Oct LHPSeq (TH) [dB]	2500 Hz	43.3	43.5	43.7	43.4	43.4	43.5		43.5	15.6	43.5
1/3 Oct LHPSeq (TH) [dB]	3150 Hz	48.9	49.2	48.9	48.7	49	49		49.0	16.8	48.9
1/3 Oct LHPSeq (TH) [dB]	4000 Hz	46.3	46.4	46.3	46.4	46.5	46.6		46.4	17.4	46.4					51.72930708
1/3 Oct LHPSeq (TH) [dB]	5000 Hz	44.2	44.3	44.3	44.3	44.2	44.1		44.2	18.0	44.2
1/3 Oct LHPSeq (TH) [dB]	6300 Hz	47.4	47.4	47.5	47.3	47.3	47.4		47.4	19.0	47.4
1/3 Oct LHPSeq (TH) [dB]	8000 Hz	44.7	44.8	44.8	44.8	44.7	44.7		44.8	19.9	44.7					50.17477566
1/3 Oct LHPSeq (TH) [dB]	10000 Hz	43	42.9	42.9	42.9	42.9	42.8		42.9	20.7	42.9
1/3 Oct LHPSeq (TH) [dB]	12500 Hz	41.8	41.8	41.8	41.8	41.7	41.7		41.8	21.7	41.7
1/3 Oct LHPSeq (TH) [dB]	16000 Hz	38.4	38.4	38.4	38.5	38.4	38.4		38.4	23.1	38.3					43.47286596
1/3 Oct LHPSeq (TH) [dB]	20000 Hz	24.5	24.5	24.5	24.5	24.5	24.5		24.5	24.7	#ARG!
1/3 Oct LHPSeq (TH) [dB]	Total A	57.7	57.9	57.8	57.8	57.8	57.8		57.80038376	26.07125401	57.79746622
1/3 Oct LHPSeq (TH) [dB]	Total C	58.5	58.9	58.7	58.6	58.7	58.7		58.68503332	43.08518184	58.56373637
1/3 Oct LHPSeq (TH) [dB]	Total Z	59.1	59.5	59.4	59.5	59.7	59.7		59.48804419	54.1552888	57.98283148

## Sheet: L059
	No.	1	2	3	4	5	6									L (dB)
	Date & time	11:29:27	11:29:37	11:29:47	11:29:57	11:30:07	11:30:17		Average	Background	Without background					in the octave bands
1/3 Oct LHPSeq (TH) [dB]	0.8 Hz	67	66.4	61.8	67.2	69.6	61.6		66.4842856	60.12946602	65.34082358
1/3 Oct LHPSeq (TH) [dB]	1 Hz	64.7	64.4	65.1	63.6	67.6	59.9		64.76248865	57.09238198	63.94804793
1/3 Oct LHPSeq (TH) [dB]	1.25 Hz	57.2	56.9	62.8	61.1	58.3	58.6		59.70719903	55.88636579	57.37968974
1/3 Oct LHPSeq (TH) [dB]	1.6 Hz	59.6	58.7	57.6	57.6	54.7	50.8		57.29643697	57.28978113	29.14729438
1/3 Oct LHPSeq (TH) [dB]	2 Hz	55.8	50.8	49	52	46.8	46.4		51.40849696	56.1766455	#ARG!
1/3 Oct LHPSeq (TH) [dB]	2.5 Hz	46	49.4	41.5	50.3	41.8	41.4		46.64522633	49.06032077	#ARG!
1/3 Oct LHPSeq (TH) [dB]	3.15 Hz	42.1	40.5	39.2	46.9	39.3	36.8		42.13214338	44.76748275	#ARG!
1/3 Oct LHPSeq (TH) [dB]	4 Hz	37.7	37.9	32.8	45.4	32.4	31.2		39.35251836	38.40539288	32.27379066
1/3 Oct LHPSeq (TH) [dB]	5 Hz	39.2	35.5	30.7	49.6	29.6	27.2		42.45835683	42.03142142	32.17241646
1/3 Oct LHPSeq (TH) [dB]	6.3 Hz	37.6	35.7	28.8	55.8	28.3	28.9		48.14990828	52.05421542	#ARG!
1/3 Oct LHPSeq (TH) [dB]	8 Hz	35.6	33.7	21.5	44.1	20.2	22.1		37.28179418	45.09569605	#ARG!
1/3 Oct LHPSeq (TH) [dB]	10 Hz	26.2	22.8	18.2	26.8	17.5	19.3		23.33602702	39.42855602	#ARG!
1/3 Oct LHPSeq (TH) [dB]	12.5 Hz	41.7	35.5	35.1	50.3	33	34		43.46464578	43.00768261	33.45913622
1/3 Oct LHPSeq (TH) [dB]	16 Hz	44.9	38	38.1	53.3	36.8	36.8		46.48421623	44.77555071	41.60658521
1/3 Oct LHPSeq (TH) [dB]	20 Hz	35.9	31.2	30.1	37.4	27.5	28.4		33.35176378	37.36550021	#ARG!
1/3 Oct LHPSeq (TH) [dB]	25 Hz	30.1	27.2	27.4	28.5	26.7	25.1		27.77779034	37.68193219	#ARG!
1/3 Oct LHPSeq (TH) [dB]	31.5 Hz	25.3	19.8	19.8	20.9	19.3	18.2		21.27133264	38.48917717	#ARG!
1/3 Oct LHPSeq (TH) [dB]	40 Hz	25.9	25.1	23.4	26.1	24.1	23.6		24.83092958	28.66639955	#ARG!
1/3 Oct LHPSeq (TH) [dB]	50 Hz	37.4	34.9	38.5	35.8	33.9	34.4		36.14123398	33.99233345	32.05531711
1/3 Oct LHPSeq (TH) [dB]	63 Hz	36	34.6	36.2	34.4	35.1	35.4		35.3	32.2	32.5
1/3 Oct LHPSeq (TH) [dB]	80 Hz	35.9	32.9	33.3	32.9	34.8	34.3		34.2	30.4	31.8
1/3 Oct LHPSeq (TH) [dB]	100 Hz	33.6	31.6	32.6	33.1	31.4	32.2		32.5	24.2	31.8
1/3 Oct LHPSeq (TH) [dB]	125 Hz	30	29.4	28.8	29.6	28.6	28.6		29.2	21.2	28.4					35.31734897
1/3 Oct LHPSeq (TH) [dB]	160 Hz	30.8	29.1	28.2	28.6	28.4	28.4		29.0	26.6	25.3
1/3 Oct LHPSeq (TH) [dB]	200 Hz	32.8	32.1	32.8	33	32	32.8		32.6	24.1	31.9
1/3 Oct LHPSeq (TH) [dB]	250 Hz	30.4	29.8	29.9	29.9	29.8	30.3		30.0	24.3	28.7					37.19129568
1/3 Oct LHPSeq (TH) [dB]	315 Hz	33	33.7	34.2	34	33.5	34.4		33.8	22.1	33.5
1/3 Oct LHPSeq (TH) [dB]	400 Hz	34.9	36.2	36.1	36.3	36.1	36.1		36.0	17.3	35.9
1/3 Oct LHPSeq (TH) [dB]	500 Hz	37.6	36.2	36	35.9	36.3	35.9		36.4	14.3	36.3					40.98202984
1/3 Oct LHPSeq (TH) [dB]	630 Hz	35.9	36.5	36.4	36.1	36.4	36.4		36.3	13.8	36.3
1/3 Oct LHPSeq (TH) [dB]	800 Hz	36.3	36.7	36.7	36.5	36.6	36.8		36.6	13.4	36.6
1/3 Oct LHPSeq (TH) [dB]	1000 Hz	34.9	34.9	35.1	34.9	34.9	35		35.0	13.7	34.9					40.34131361
1/3 Oct LHPSeq (TH) [dB]	1250 Hz	34.9	36.1	34.7	34.6	34.5	34.6		34.9	14.8	34.9
1/3 Oct LHPSeq (TH) [dB]	1600 Hz	31.9	33.7	31	31.1	30.9	31		31.7	15.0	31.6
1/3 Oct LHPSeq (TH) [dB]	2000 Hz	29.9	34.1	29.1	29.2	28.9	29.3		30.6	16.6	30.4					36.17881255
1/3 Oct LHPSeq (TH) [dB]	2500 Hz	32.1	34	30.9	31	30.9	31.1		31.8	15.6	31.7
1/3 Oct LHPSeq (TH) [dB]	3150 Hz	36.9	38	37.2	37.3	37.2	37.3		37.3	16.8	37.3
1/3 Oct LHPSeq (TH) [dB]	4000 Hz	34.6	35.5	34.8	34.7	34.7	34.8		34.9	17.4	34.8					40.06177216
1/3 Oct LHPSeq (TH) [dB]	5000 Hz	32.1	33.1	32	31.9	32.1	32.1		32.2	18.0	32.1
1/3 Oct LHPSeq (TH) [dB]	6300 Hz	35.7	36	35.7	35.6	35.7	35.6		35.7	19.0	35.6
1/3 Oct LHPSeq (TH) [dB]	8000 Hz	32.1	32.3	32.1	32.2	32.2	32.2		32.2	19.9	31.9					38.02588558
1/3 Oct LHPSeq (TH) [dB]	10000 Hz	29.8	29.8	29.8	29.8	29.9	29.9		29.8	20.7	29.3
1/3 Oct LHPSeq (TH) [dB]	12500 Hz	29.1	29.1	29.1	29.1	29.1	29.1		29.1	21.7	28.2
1/3 Oct LHPSeq (TH) [dB]	16000 Hz	25.8	25.7	25.6	25.6	25.7	25.6		25.7	23.1	22.2					31.59449415
1/3 Oct LHPSeq (TH) [dB]	20000 Hz	24.2	24.2	24.2	24.2	24.1	24.2		24.2	24.7	#ARG!
1/3 Oct LHPSeq (TH) [dB]	Total A	45.9	46.9	45.9	45.9	45.9	45.9		46.08348526	26.07125401	46.03996058
1/3 Oct LHPSeq (TH) [dB]	Total C	48.2	47.8	47.6	49.7	47.3	47.4		48.08269499	43.08518184	46.43065901
1/3 Oct LHPSeq (TH) [dB]	Total Z	51.1	50	50.1	58.9	49	48.8		53.23146162	54.1552888	#ARG!

## Sheet: L060
	No.	1	2	3	4	5	6									L (dB)
	Date & time	11:30:36	11:30:46	11:30:56	11:31:06	11:31:16	11:31:26		Average	Background	Without background					in the octave bands
1/3 Oct LHPSeq (TH) [dB]	0.8 Hz	63	60.6	61.1	60.5	64.2	62.9		62.2762093	60.12946602	58.18692048
1/3 Oct LHPSeq (TH) [dB]	1 Hz	59.4	61.3	55.3	55.7	57.8	50.3		57.82952206	57.09238198	49.76382114
1/3 Oct LHPSeq (TH) [dB]	1.25 Hz	59.5	56.4	58.6	50.5	56.6	54.1		56.81019863	55.88636579	49.63455824
1/3 Oct LHPSeq (TH) [dB]	1.6 Hz	54	53.6	52	50.7	53.9	48.3		52.50961992	57.28978113	#ARG!
1/3 Oct LHPSeq (TH) [dB]	2 Hz	50.3	48.7	46	49.5	51.9	41		49.0099461	56.1766455	#ARG!
1/3 Oct LHPSeq (TH) [dB]	2.5 Hz	43.1	41.7	41.5	44.4	45.4	35		42.81457936	49.06032077	#ARG!
1/3 Oct LHPSeq (TH) [dB]	3.15 Hz	37.9	37.5	34.4	34.7	35.5	27.7		35.56940982	44.76748275	#ARG!
1/3 Oct LHPSeq (TH) [dB]	4 Hz	37.6	32	31.6	30.5	32.3	25.2		32.98712128	38.40539288	#ARG!
1/3 Oct LHPSeq (TH) [dB]	5 Hz	43.5	38	31.1	28	29.4	22.1		37.22210613	42.03142142	#ARG!
1/3 Oct LHPSeq (TH) [dB]	6.3 Hz	33	25.6	27	28.5	32.4	26.9		29.84906165	52.05421542	#ARG!
1/3 Oct LHPSeq (TH) [dB]	8 Hz	29.4	26.1	19.8	26.7	29.1	20.6		26.64206859	45.09569605	#ARG!
1/3 Oct LHPSeq (TH) [dB]	10 Hz	28.4	21.5	18.2	19.8	22.1	18.2		23.09241003	39.42855602	#ARG!
1/3 Oct LHPSeq (TH) [dB]	12.5 Hz	38.4	35.7	30.9	34.3	32.8	35.5		35.2307544	43.00768261	#ARG!
1/3 Oct LHPSeq (TH) [dB]	16 Hz	40.5	38.8	36	43.9	38.2	41.5		40.5478173	44.77555071	#ARG!
1/3 Oct LHPSeq (TH) [dB]	20 Hz	30.8	29.8	28.3	34	31	39.5		34.12647028	37.36550021	#ARG!
1/3 Oct LHPSeq (TH) [dB]	25 Hz	28	24.7	24.8	28.8	26.2	28.6		27.17109435	37.68193219	#ARG!
1/3 Oct LHPSeq (TH) [dB]	31.5 Hz	23	20.2	18.8	20.6	20.6	20.9		20.86807211	38.48917717	#ARG!
1/3 Oct LHPSeq (TH) [dB]	40 Hz	24.7	22.8	23.2	23.6	24.4	23.7		23.7825527	28.66639955	#ARG!
1/3 Oct LHPSeq (TH) [dB]	50 Hz	32.9	32.7	33.4	34.2	33.9	33.4		33.44799255	33.99233345	#ARG!
1/3 Oct LHPSeq (TH) [dB]	63 Hz	42.4	42.1	42.9	42.6	42.1	42.6		42.5	32.2	42.0
1/3 Oct LHPSeq (TH) [dB]	80 Hz	40.2	39.9	40.3	40.3	39.9	40.2		40.1	30.4	39.6
1/3 Oct LHPSeq (TH) [dB]	100 Hz	43.7	41.6	42.2	43	41.6	42.4		42.5	24.2	42.4
1/3 Oct LHPSeq (TH) [dB]	125 Hz	39.2	38.5	38.8	39.3	38.4	38.7		38.8	21.2	38.8					44.99773116
1/3 Oct LHPSeq (TH) [dB]	160 Hz	37.8	38.5	37.7	37.8	38.3	37.6		38.0	26.6	37.6
1/3 Oct LHPSeq (TH) [dB]	200 Hz	44.2	43.5	44.1	44.4	43.5	44		44.0	24.1	43.9
1/3 Oct LHPSeq (TH) [dB]	250 Hz	41.4	41.8	41.7	41.5	41.4	41.6		41.6	24.3	41.5					48.85216043
1/3 Oct LHPSeq (TH) [dB]	315 Hz	45.4	45.5	46.1	45.9	45.5	46		45.7	22.1	45.7
1/3 Oct LHPSeq (TH) [dB]	400 Hz	48.2	48	48.1	48.2	48.1	48		48.1	17.3	48.1
1/3 Oct LHPSeq (TH) [dB]	500 Hz	48	47.9	48.1	48.2	48.4	48.6		48.2	14.3	48.2					52.98246985
1/3 Oct LHPSeq (TH) [dB]	630 Hz	47.8	48.4	48.6	48.3	48.4	48.4		48.3	13.8	48.3
1/3 Oct LHPSeq (TH) [dB]	800 Hz	48.6	48.7	49	48.9	48.9	49.2		48.9	13.4	48.9
1/3 Oct LHPSeq (TH) [dB]	1000 Hz	46.3	46.3	46.7	46.5	46.5	46.6		46.5	13.7	46.5					52.20358675
1/3 Oct LHPSeq (TH) [dB]	1250 Hz	46.5	46.4	46.5	46.6	46.4	46.3		46.5	14.8	46.4
1/3 Oct LHPSeq (TH) [dB]	1600 Hz	42.9	42.7	42.7	42.8	42.7	42.8		42.8	15.0	42.8
1/3 Oct LHPSeq (TH) [dB]	2000 Hz	40.7	40.8	40.8	40.9	40.9	41		40.9	16.6	40.8					47.05941642
1/3 Oct LHPSeq (TH) [dB]	2500 Hz	43.2	42.9	42.9	42.8	43	42.9		43.0	15.6	42.9
1/3 Oct LHPSeq (TH) [dB]	3150 Hz	50.5	49.1	49.4	49.2	49.2	49.2		49.5	16.8	49.5
1/3 Oct LHPSeq (TH) [dB]	4000 Hz	47.9	46.3	46.4	46.5	46.4	46.5		46.7	17.4	46.7					51.99400052
1/3 Oct LHPSeq (TH) [dB]	5000 Hz	43.4	43.6	43.7	43.7	43.7	43.7		43.6	18.0	43.6
1/3 Oct LHPSeq (TH) [dB]	6300 Hz	47.1	47.3	47.3	47.2	47.4	47.3		47.3	19.0	47.3
1/3 Oct LHPSeq (TH) [dB]	8000 Hz	43.6	43.5	43.5	43.5	43.6	43.6		43.6	19.9	43.5					49.48353243
1/3 Oct LHPSeq (TH) [dB]	10000 Hz	41.2	41.1	41.1	41	41.1	41		41.1	20.7	41.0
1/3 Oct LHPSeq (TH) [dB]	12500 Hz	40.1	40.2	40.1	40.1	40.1	40		40.1	21.7	40.0
1/3 Oct LHPSeq (TH) [dB]	16000 Hz	34.2	34.5	34.4	34.4	34.4	34.3		34.4	23.1	34.0					41.22023706
1/3 Oct LHPSeq (TH) [dB]	20000 Hz	24.5	24.4	24.4	24.4	24.4	24.4		24.4	24.7	#ARG!
1/3 Oct LHPSeq (TH) [dB]	Total A	57.9	57.7	57.9	57.8	57.8	57.9		57.83397063	26.07125401	57.83107558
1/3 Oct LHPSeq (TH) [dB]	Total C	58.6	58.4	58.6	58.6	58.5	58.6		58.55066716	43.08518184	58.4255033
1/3 Oct LHPSeq (TH) [dB]	Total Z	59.2	59	59.1	59.2	59	59.2		59.11759191	54.1552888	57.44916137

[truncated: 4 more sheets: L061, L062, L063, L064]
